# Supplementary material for: Integrating electric field modeling and neuroimaging to explain inter-individual variability of tACS effects
Source: Nat Commun. 2019 Nov 28;10:5427. doi: 10.1038/s41467-019-13417-6 (PMC6882891; doi:10.1038/s41467-019-13417-6)
Supplement: Supplementary file 4 — Source Data [file 41467_2019_13417_MOESM4_ESM.xlsx]

## Sheet: Figure2b
Subject ID	1	2	3	4	5	6	7	8	9	10	11	12	13	14	15	16	17	18	19	20	21	22	23	24	25	26	27	28	29	30	31	32	33	34	35	36	37	38	39	40
1	1	0.74667	0.762815	0.729804	0.713247	0.757594	0.768592	0.723458	0.758604	0.719454	0.713784	0.752161	0.739033	0.641003	0.750933	0.725103	0.726323	0.727141	0.777086	0.622412	0.760033	0.745798	0.743428	0.753761	0.755342	0.76398	0.723124	0.699664	0.720812	0.76122	0.725142	0.70037	0.744748	0.696957	0.734086	0.680308	0.759421	0.720034	0.722277	0.665311
2	0.74667	1	0.778191	0.752685	0.74354	0.791516	0.774543	0.749004	0.808773	0.782609	0.746595	0.770784	0.766843	0.666687	0.785811	0.763275	0.728396	0.755496	0.788468	0.630331	0.79264	0.80411	0.802001	0.829261	0.810228	0.798423	0.735721	0.728517	0.793842	0.793806	0.745413	0.697142	0.808131	0.775463	0.756978	0.703365	0.791787	0.772279	0.793443	0.741792
3	0.762815	0.778191	1	0.796472	0.739239	0.783197	0.80555	0.779065	0.814563	0.773094	0.803203	0.809924	0.819021	0.635566	0.785435	0.757691	0.74887	0.758007	0.82315	0.663212	0.81379	0.796981	0.792764	0.772206	0.785326	0.813349	0.803456	0.775319	0.788193	0.780685	0.796568	0.756392	0.75685	0.727422	0.795365	0.734139	0.792109	0.777697	0.778162	0.718471
4	0.729804	0.752685	0.796472	1	0.729677	0.754013	0.742938	0.727355	0.789637	0.747797	0.763297	0.793876	0.780625	0.618408	0.756968	0.754183	0.737625	0.743247	0.7641	0.666441	0.761863	0.766463	0.767279	0.746406	0.770831	0.790508	0.778679	0.769183	0.763778	0.761185	0.777108	0.718498	0.740142	0.71093	0.768896	0.731786	0.764172	0.737925	0.742915	0.676729
5	0.713247	0.74354	0.739239	0.729677	1	0.769932	0.748009	0.716679	0.788579	0.724084	0.699246	0.735647	0.726777	0.676598	0.763574	0.698538	0.686254	0.754012	0.712797	0.594566	0.740318	0.726193	0.745328	0.734968	0.779882	0.75169	0.681142	0.697351	0.738542	0.731303	0.717217	0.688359	0.772877	0.683322	0.715711	0.622427	0.762563	0.688662	0.675477	0.611249
6	0.757594	0.791516	0.783197	0.754013	0.769932	1	0.764487	0.71738	0.815788	0.755956	0.738084	0.762108	0.765375	0.663866	0.781995	0.77484	0.70708	0.756056	0.788935	0.639634	0.787883	0.786519	0.776169	0.828978	0.827644	0.785452	0.735477	0.739034	0.813016	0.784951	0.727689	0.713621	0.816033	0.747907	0.752685	0.669387	0.792157	0.745593	0.764174	0.667101
7	0.768592	0.774543	0.80555	0.742938	0.748009	0.764487	1	0.777826	0.785233	0.743103	0.761386	0.770473	0.777887	0.666903	0.786248	0.714251	0.733263	0.768754	0.786245	0.641818	0.792999	0.769378	0.768435	0.758032	0.778206	0.787633	0.743291	0.714238	0.74705	0.766382	0.75326	0.737705	0.755489	0.734957	0.77082	0.686336	0.779822	0.73861	0.729982	0.688608
8	0.723458	0.749004	0.779065	0.727355	0.716679	0.71738	0.777826	1	0.768142	0.745753	0.74517	0.749479	0.765939	0.62795	0.758361	0.66778	0.698201	0.764133	0.745249	0.581418	0.760095	0.74704	0.756713	0.718458	0.758849	0.760461	0.709625	0.701043	0.69951	0.744749	0.749499	0.686958	0.726687	0.730877	0.740437	0.675387	0.773265	0.73931	0.73911	0.722493
9	0.758604	0.808773	0.814563	0.789637	0.788579	0.815788	0.785233	0.768142	1	0.792693	0.792632	0.79768	0.799263	0.664438	0.813642	0.783459	0.740779	0.773145	0.820921	0.655275	0.809264	0.836569	0.810896	0.826436	0.835744	0.809591	0.75823	0.766474	0.80987	0.801647	0.772571	0.747139	0.816236	0.772102	0.767742	0.703213	0.823424	0.766319	0.793989	0.714355
10	0.719454	0.782609	0.773094	0.747797	0.724084	0.755956	0.743103	0.745753	0.792693	1	0.73519	0.751513	0.759988	0.634379	0.758337	0.734883	0.71289	0.736852	0.754776	0.638404	0.760108	0.776081	0.801817	0.790011	0.794583	0.762949	0.739921	0.729664	0.785422	0.760432	0.736004	0.686923	0.804233	0.731729	0.747997	0.680648	0.775514	0.767885	0.745291	0.718368
11	0.713784	0.746595	0.803203	0.763297	0.699246	0.738084	0.761386	0.74517	0.792632	0.73519	1	0.781921	0.774309	0.585819	0.756627	0.726687	0.708431	0.743449	0.782667	0.626534	0.76826	0.75832	0.744704	0.728314	0.74998	0.773058	0.765488	0.73411	0.72001	0.744611	0.773321	0.720183	0.71133	0.695907	0.742006	0.695985	0.760675	0.738159	0.750102	0.683789
12	0.752161	0.770784	0.809924	0.793876	0.735647	0.762108	0.770473	0.749479	0.79768	0.751513	0.781921	1	0.794901	0.615192	0.790174	0.75911	0.743136	0.784562	0.799877	0.633809	0.777578	0.790092	0.765287	0.759292	0.774051	0.789197	0.773545	0.733379	0.748432	0.774121	0.78637	0.744482	0.744484	0.719821	0.776071	0.734877	0.780423	0.757949	0.769537	0.698084
13	0.739033	0.766843	0.819021	0.780625	0.726777	0.765375	0.777887	0.765939	0.799263	0.759988	0.774309	0.794901	1	0.626352	0.766231	0.753942	0.753468	0.750365	0.794283	0.665953	0.801366	0.784172	0.774829	0.771027	0.770572	0.796977	0.789106	0.778418	0.778128	0.760523	0.782405	0.742736	0.748924	0.722524	0.789409	0.749816	0.773498	0.752669	0.759907	0.698247
14	0.641003	0.666687	0.635566	0.618408	0.676598	0.663866	0.666903	0.62795	0.664438	0.634379	0.585819	0.615192	0.626352	1	0.658521	0.590167	0.600186	0.630229	0.630288	0.525407	0.653334	0.666809	0.64528	0.660046	0.669189	0.638168	0.567838	0.580082	0.646748	0.63597	0.611098	0.598857	0.694791	0.643512	0.60014	0.551312	0.669157	0.573604	0.603295	0.55902
15	0.750933	0.785811	0.785435	0.756968	0.763574	0.781995	0.786248	0.758361	0.813642	0.758337	0.756627	0.790174	0.766231	0.658521	1	0.744339	0.72363	0.792608	0.796995	0.606117	0.781963	0.804176	0.770638	0.782223	0.802736	0.782505	0.73077	0.723153	0.750164	0.790969	0.754626	0.731512	0.773769	0.746778	0.747338	0.703337	0.808398	0.763887	0.761251	0.718708
16	0.725103	0.763275	0.757691	0.754183	0.698538	0.77484	0.714251	0.66778	0.783459	0.734883	0.726687	0.75911	0.753942	0.590167	0.744339	1	0.724422	0.721662	0.780326	0.666441	0.759728	0.791487	0.740942	0.771402	0.751027	0.786773	0.749874	0.768198	0.783385	0.76442	0.728621	0.709353	0.729358	0.707374	0.742308	0.707369	0.746977	0.738146	0.765643	0.672867
17	0.726323	0.728396	0.74887	0.737625	0.686254	0.70708	0.733263	0.698201	0.740779	0.71289	0.708431	0.743136	0.753468	0.600186	0.72363	0.724422	1	0.728567	0.732555	0.649997	0.73279	0.732243	0.729128	0.708693	0.725657	0.744761	0.716001	0.709982	0.704301	0.717536	0.73507	0.7206	0.698873	0.690587	0.732989	0.706573	0.726897	0.709875	0.717469	0.666303
18	0.727141	0.755496	0.758007	0.743247	0.754012	0.756056	0.768754	0.764133	0.773145	0.736852	0.743449	0.784562	0.750365	0.630229	0.792608	0.721662	0.728567	1	0.737665	0.604286	0.741571	0.761904	0.753116	0.739474	0.781916	0.755159	0.720113	0.707892	0.713088	0.763172	0.752465	0.711848	0.736484	0.73121	0.744893	0.697192	0.778677	0.74143	0.736557	0.69714
19	0.777086	0.788468	0.82315	0.7641	0.712797	0.788935	0.786245	0.745249	0.820921	0.754776	0.782667	0.799877	0.794283	0.630288	0.796995	0.780326	0.732555	0.737665	1	0.651357	0.804184	0.816238	0.778307	0.813336	0.786283	0.80961	0.768499	0.752463	0.775776	0.776519	0.766664	0.739102	0.762288	0.736105	0.768497	0.71443	0.79945	0.764254	0.790477	0.703757
20	0.622412	0.630331	0.663212	0.666441	0.594566	0.639634	0.641818	0.581418	0.655275	0.638404	0.626534	0.633809	0.665953	0.525407	0.606117	0.666441	0.649997	0.604286	0.651357	1	0.656981	0.66491	0.639265	0.64993	0.633937	0.686065	0.656302	0.673388	0.688525	0.623608	0.640177	0.611689	0.644568	0.582277	0.67644	0.605632	0.629278	0.613157	0.614085	0.546799
21	0.760033	0.79264	0.81379	0.761863	0.740318	0.787883	0.792999	0.760095	0.809264	0.760108	0.76826	0.777578	0.801366	0.653334	0.781963	0.759728	0.73279	0.741571	0.804184	0.656981	1	0.802177	0.781391	0.785129	0.793621	0.790544	0.750221	0.737742	0.769164	0.781185	0.75265	0.737468	0.776752	0.747696	0.771061	0.690319	0.785547	0.761406	0.767665	0.698448
22	0.745798	0.80411	0.796981	0.766463	0.726193	0.786519	0.769378	0.74704	0.836569	0.776081	0.75832	0.790092	0.784172	0.666809	0.804176	0.791487	0.732243	0.761904	0.816238	0.66491	0.802177	1	0.803352	0.823883	0.817572	0.800623	0.7492	0.7513	0.806467	0.800302	0.766369	0.725763	0.800012	0.785128	0.755578	0.716581	0.814502	0.761049	0.81084	0.739071
23	0.743428	0.802001	0.792764	0.767279	0.745328	0.776169	0.768435	0.756713	0.810896	0.801817	0.744704	0.765287	0.774829	0.64528	0.770638	0.740942	0.729128	0.753116	0.778307	0.639265	0.781391	0.803352	1	0.799247	0.816198	0.782686	0.763693	0.758196	0.797152	0.795036	0.764844	0.693918	0.800934	0.754665	0.755631	0.703333	0.807209	0.775632	0.773695	0.735886
24	0.753761	0.829261	0.772206	0.746406	0.734968	0.828978	0.758032	0.718458	0.826436	0.790011	0.728314	0.759292	0.771027	0.660046	0.782223	0.771402	0.708693	0.739474	0.813336	0.64993	0.785129	0.823883	0.799247	1	0.831243	0.783955	0.730985	0.731036	0.828649	0.791466	0.728991	0.690361	0.845371	0.774343	0.741293	0.678343	0.805522	0.762359	0.788587	0.713649
25	0.755342	0.810228	0.785326	0.770831	0.779882	0.827644	0.778206	0.758849	0.835744	0.794583	0.74998	0.774051	0.770572	0.669189	0.802736	0.751027	0.725657	0.781916	0.786283	0.633937	0.793621	0.817572	0.816198	0.831243	1	0.786714	0.730768	0.744257	0.808865	0.808345	0.753462	0.720101	0.827097	0.781733	0.766511	0.692042	0.816172	0.775114	0.779607	0.718136
26	0.76398	0.798423	0.813349	0.790508	0.75169	0.785452	0.787633	0.760461	0.809591	0.762949	0.773058	0.789197	0.796977	0.638168	0.782505	0.786773	0.744761	0.755159	0.80961	0.686065	0.790544	0.800623	0.782686	0.783955	0.786714	1	0.77483	0.787998	0.79229	0.784063	0.778463	0.727271	0.765229	0.730977	0.78747	0.722652	0.790896	0.770983	0.774773	0.706616
27	0.723124	0.735721	0.803456	0.778679	0.681142	0.735477	0.743291	0.709625	0.75823	0.739921	0.765488	0.773545	0.789106	0.567838	0.73077	0.749874	0.716001	0.720113	0.768499	0.656302	0.750221	0.7492	0.763693	0.730985	0.730768	0.77483	1	0.796276	0.771037	0.746488	0.769788	0.696157	0.712644	0.673195	0.775454	0.748849	0.738103	0.746596	0.745711	0.674542
28	0.699664	0.728517	0.775319	0.769183	0.697351	0.739034	0.714238	0.701043	0.766474	0.729664	0.73411	0.733379	0.778418	0.580082	0.723153	0.768198	0.709982	0.707892	0.752463	0.673388	0.737742	0.7513	0.758196	0.731036	0.744257	0.787998	0.796276	1	0.788168	0.731628	0.735233	0.692644	0.713766	0.676039	0.748104	0.740053	0.728924	0.746142	0.74019	0.661293
29	0.720812	0.793842	0.788193	0.763778	0.738542	0.813016	0.74705	0.69951	0.80987	0.785422	0.72001	0.748432	0.778128	0.646748	0.750164	0.783385	0.704301	0.713088	0.775776	0.688525	0.769164	0.806467	0.797152	0.828649	0.808865	0.79229	0.771037	0.788168	1	0.756817	0.716624	0.687299	0.829732	0.724194	0.748997	0.686444	0.778917	0.754377	0.756057	0.688678
30	0.76122	0.793806	0.780685	0.761185	0.731303	0.784951	0.766382	0.744749	0.801647	0.760432	0.744611	0.774121	0.760523	0.63597	0.790969	0.76442	0.717536	0.763172	0.776519	0.623608	0.781185	0.800302	0.795036	0.791466	0.808345	0.784063	0.746488	0.731628	0.756817	1	0.755949	0.708436	0.772736	0.751842	0.75629	0.717423	0.795069	0.770503	0.778641	0.719931
31	0.725142	0.745413	0.796568	0.777108	0.717217	0.727689	0.75326	0.749499	0.772571	0.736004	0.773321	0.78637	0.782405	0.611098	0.754626	0.728621	0.73507	0.752465	0.766664	0.640177	0.75265	0.766369	0.764844	0.728991	0.753462	0.778463	0.769788	0.735233	0.716624	0.755949	1	0.71002	0.719017	0.704224	0.754354	0.723454	0.763563	0.74419	0.761821	0.697464
32	0.70037	0.697142	0.756392	0.718498	0.688359	0.713621	0.737705	0.686958	0.747139	0.686923	0.720183	0.744482	0.742736	0.598857	0.731512	0.709353	0.7206	0.711848	0.739102	0.611689	0.737468	0.725763	0.693918	0.690361	0.720101	0.727271	0.696157	0.692644	0.687299	0.708436	0.71002	1	0.695905	0.665663	0.724169	0.672677	0.718776	0.684209	0.699214	0.639812
33	0.744748	0.808131	0.75685	0.740142	0.772877	0.816033	0.755489	0.726687	0.816236	0.804233	0.71133	0.744484	0.748924	0.694791	0.773769	0.729358	0.698873	0.736484	0.762288	0.644568	0.776752	0.800012	0.800934	0.845371	0.827097	0.765229	0.712644	0.713766	0.829732	0.772736	0.719017	0.695905	1	0.760623	0.73237	0.654825	0.796671	0.745738	0.745266	0.702936
34	0.696957	0.775463	0.727422	0.71093	0.683322	0.747907	0.734957	0.730877	0.772102	0.731729	0.695907	0.719821	0.722524	0.643512	0.746778	0.707374	0.690587	0.73121	0.736105	0.582277	0.747696	0.785128	0.754665	0.774343	0.781733	0.730977	0.673195	0.676039	0.724194	0.751842	0.704224	0.665663	0.760623	1	0.697127	0.650506	0.773201	0.719257	0.747451	0.723022
35	0.734086	0.756978	0.795365	0.768896	0.715711	0.752685	0.77082	0.740437	0.767742	0.747997	0.742006	0.776071	0.789409	0.60014	0.747338	0.742308	0.732989	0.744893	0.768497	0.67644	0.771061	0.755578	0.755631	0.741293	0.766511	0.78747	0.775454	0.748104	0.748997	0.75629	0.754354	0.724169	0.73237	0.697127	1	0.712396	0.75001	0.736952	0.73391	0.659273
36	0.680308	0.703365	0.734139	0.731786	0.622427	0.669387	0.686336	0.675387	0.703213	0.680648	0.695985	0.734877	0.749816	0.551312	0.703337	0.707369	0.706573	0.697192	0.71443	0.605632	0.690319	0.716581	0.703333	0.678343	0.692042	0.722652	0.748849	0.740053	0.686444	0.717423	0.723454	0.672677	0.654825	0.650506	0.712396	1	0.689899	0.701525	0.720867	0.671773
37	0.759421	0.791787	0.792109	0.764172	0.762563	0.792157	0.779822	0.773265	0.823424	0.775514	0.760675	0.780423	0.773498	0.669157	0.808398	0.746977	0.726897	0.778677	0.79945	0.629278	0.785547	0.814502	0.807209	0.805522	0.816172	0.790896	0.738103	0.728924	0.778917	0.795069	0.763563	0.718776	0.796671	0.773201	0.75001	0.689899	1	0.754609	0.767571	0.729581
38	0.720034	0.772279	0.777697	0.737925	0.688662	0.745593	0.73861	0.73931	0.766319	0.767885	0.738159	0.757949	0.752669	0.573604	0.763887	0.738146	0.709875	0.74143	0.764254	0.613157	0.761406	0.761049	0.775632	0.762359	0.775114	0.770983	0.746596	0.746142	0.754377	0.770503	0.74419	0.684209	0.745738	0.719257	0.736952	0.701525	0.754609	1	0.763846	0.726734
39	0.722277	0.793443	0.778162	0.742915	0.675477	0.764174	0.729982	0.73911	0.793989	0.745291	0.750102	0.769537	0.759907	0.603295	0.761251	0.765643	0.717469	0.736557	0.790477	0.614085	0.767665	0.81084	0.773695	0.788587	0.779607	0.774773	0.745711	0.74019	0.756057	0.778641	0.761821	0.699214	0.745266	0.747451	0.73391	0.720867	0.767571	0.763846	1	0.761094
40	0.665311	0.741792	0.718471	0.676729	0.611249	0.667101	0.688608	0.722493	0.714355	0.718368	0.683789	0.698084	0.698247	0.55902	0.718708	0.672867	0.666303	0.69714	0.703757	0.546799	0.698448	0.739071	0.735886	0.713649	0.718136	0.706616	0.674542	0.661293	0.688678	0.719931	0.697464	0.639812	0.702936	0.723022	0.659273	0.671773	0.729581	0.726734	0.761094	1

## Sheet: Figure3b
tACS	sham
1.81631e-25	1.34059e-25
1.35786e-25	-3.42587e-25
2.02851e-26	5.09462e-26
3.77336e-25	1.96332e-25
1.33278e-26	2.8831e-26
5.73504e-27	-5.58128e-25
2.36636e-25	-1.12196e-26
2.70021e-25	-1.07205e-26
2.2264e-25	6.82584e-26
5.7122e-25	3.41115e-26
-9.87908e-26	-9.50744e-26
5.66417e-26	9.89723e-26
9.52466e-25	2.07921e-25
1.87433e-26	-1.03508e-25
-6.6896e-26	6.47633e-27
1.75524e-25	1.86275e-25
1.06507e-25	2.08229e-25
1.33964e-24	2.42222e-25
6.26093e-27	4.80003e-26
1.66424e-25	5.48127e-26

## Sheet: Figure3c
Baseline
Frequency	3	3.25	3.5	3.75	4	4.25	4.5	4.75	5	5.25	5.5	5.75	6	6.25	6.5	6.75	7	7.25	7.5	7.75	8	8.25	8.5	8.75	9	9.25	9.5	9.75	10	10.25	10.5	10.75	11	11.25	11.5	11.75	12	12.25	12.5	12.75	13	13.25	13.5	13.75	14	14.25	14.5	14.75	15
	1.56881e-25	1.4831e-25	1.37621e-25	1.31351e-25	1.2845e-25	1.24156e-25	1.20607e-25	1.21661e-25	1.24107e-25	1.22268e-25	1.17889e-25	1.16893e-25	1.18547e-25	1.16803e-25	1.1085e-25	1.05927e-25	1.03881e-25	1.01219e-25	9.62903e-26	9.07993e-26	8.59836e-26	8.25546e-26	8.22066e-26	8.72774e-26	1.01747e-25	1.3145e-25	1.76959e-25	2.25922e-25	2.5589e-25	2.48154e-25	2.05875e-25	1.53633e-25	1.12389e-25	8.58722e-26	6.99087e-26	6.05386e-26	5.47993e-26	5.05819e-26	4.69578e-26	4.41551e-26	4.2223e-26	4.0711e-26	3.97251e-26	3.93858e-26	3.885e-26	3.74378e-26	3.57867e-26	3.47936e-26	3.42202e-26
	1.96175e-25	2.05194e-25	2.22155e-25	2.2015e-25	1.90228e-25	1.51625e-25	1.2765e-25	1.22711e-25	1.24193e-25	1.21913e-25	1.18271e-25	1.1773e-25	1.17228e-25	1.1207e-25	1.02752e-25	9.39584e-26	8.96291e-26	8.94103e-26	9.11894e-26	9.39447e-26	9.8311e-26	1.05611e-25	1.15443e-25	1.2989e-25	1.58341e-25	2.11491e-25	2.85484e-25	3.48912e-25	3.64237e-25	3.28059e-25	2.67312e-25	2.0637e-25	1.57111e-25	1.22818e-25	1.0063e-25	8.61607e-26	7.66448e-26	7.04262e-26	6.60175e-26	6.25451e-26	5.99402e-26	5.82806e-26	5.69555e-26	5.50623e-26	5.28501e-26	5.13471e-26	5.09868e-26	5.12381e-26	5.14379e-26
	1.40598e-25	1.32948e-25	1.29649e-25	1.30633e-25	1.30286e-25	1.25426e-25	1.187e-25	1.12983e-25	1.09105e-25	1.07124e-25	1.06144e-25	1.05061e-25	1.04376e-25	1.04299e-25	1.02897e-25	9.94879e-26	9.64646e-26	9.57099e-26	9.66898e-26	9.89046e-26	1.03146e-25	1.10152e-25	1.1918e-25	1.28747e-25	1.40712e-25	1.58027e-25	1.77588e-25	1.94467e-25	2.06497e-25	2.10225e-25	2.04168e-25	1.93597e-25	1.84722e-25	1.79298e-25	1.76241e-25	1.74057e-25	1.70489e-25	1.64112e-25	1.5868e-25	1.57711e-25	1.57048e-25	1.53149e-25	1.48918e-25	1.46129e-25	1.43464e-25	1.40965e-25	1.39346e-25	1.38309e-25	1.3761e-25
	1.70982e-25	1.61043e-25	1.53445e-25	1.49117e-25	1.47874e-25	1.46883e-25	1.45926e-25	1.45989e-25	1.45669e-25	1.43827e-25	1.41253e-25	1.40006e-25	1.41339e-25	1.44049e-25	1.46829e-25	1.48988e-25	1.50047e-25	1.51314e-25	1.53604e-25	1.56121e-25	1.5989e-25	1.66378e-25	1.73883e-25	1.80697e-25	1.91217e-25	2.14032e-25	2.51012e-25	2.91941e-25	3.26407e-25	3.53086e-25	3.62461e-25	3.32971e-25	2.67267e-25	1.99101e-25	1.52833e-25	1.27689e-25	1.15405e-25	1.10023e-25	1.06608e-25	1.0189e-25	9.64591e-26	9.28638e-26	9.13397e-26	8.98265e-26	8.74156e-26	8.52585e-26	8.39992e-26	8.28879e-26	8.18906e-26
	1.07114e-25	1.71836e-25	1.89631e-25	1.67303e-25	1.42356e-25	1.34163e-25	1.38196e-25	1.36495e-25	1.17656e-25	9.41555e-26	8.26163e-26	8.27669e-26	8.44408e-26	7.96672e-26	6.9499e-26	6.1086e-26	5.75205e-26	5.60912e-26	5.34083e-26	4.8747e-26	4.42511e-26	4.19227e-26	4.1515e-26	4.16901e-26	4.13645e-26	4.0173e-26	3.84716e-26	3.69486e-26	3.60271e-26	3.54342e-26	3.49134e-26	3.4726e-26	3.49233e-26	3.55429e-26	3.71384e-26	3.97798e-26	4.24464e-26	4.449e-26	4.65285e-26	4.90988e-26	5.18716e-26	5.35017e-26	5.20176e-26	4.7599e-26	4.28629e-26	3.92615e-26	3.63674e-26	3.37868e-26	3.1409e-26
	1.25254e-25	1.13488e-25	1.08166e-25	1.05768e-25	1.04564e-25	1.05275e-25	1.07263e-25	1.08056e-25	1.05876e-25	1.01039e-25	9.53116e-26	9.04671e-26	8.66968e-26	8.32133e-26	8.04248e-26	7.89964e-26	7.7467e-26	7.43681e-26	7.07907e-26	6.77255e-26	6.48328e-26	6.24928e-26	6.09663e-26	5.9819e-26	5.91635e-26	5.88542e-26	5.8492e-26	5.8518e-26	5.93259e-26	6.08465e-26	6.36071e-26	6.81648e-26	7.34303e-26	7.76408e-26	8.01508e-26	8.01357e-26	7.60769e-26	6.85772e-26	6.02842e-26	5.29094e-26	4.72634e-26	4.37869e-26	4.21347e-26	4.16704e-26	4.10072e-26	3.89017e-26	3.62771e-26	3.44871e-26	3.33202e-26
	1.91928e-25	1.83231e-25	1.72105e-25	1.67085e-25	1.71368e-25	1.7784e-25	1.79511e-25	1.78536e-25	1.82049e-25	1.90545e-25	1.97821e-25	2.01303e-25	2.05486e-25	2.14595e-25	2.25602e-25	2.34139e-25	2.42498e-25	2.52829e-25	2.62072e-25	2.72133e-25	2.93522e-25	3.30663e-25	3.65208e-25	3.64608e-25	3.23978e-25	2.81553e-25	2.71315e-25	2.88931e-25	3.10269e-25	3.12805e-25	2.86473e-25	2.40122e-25	1.91835e-25	1.55381e-25	1.35443e-25	1.26544e-25	1.19323e-25	1.09801e-25	9.89142e-26	8.86586e-26	8.11812e-26	7.72488e-26	7.57509e-26	7.50153e-26	7.37639e-26	7.16667e-26	6.96239e-26	6.842e-26	6.73204e-26
	1.64132e-25	1.54025e-25	1.5108e-25	1.47848e-25	1.41164e-25	1.35208e-25	1.33704e-25	1.36165e-25	1.3994e-25	1.41089e-25	1.38464e-25	1.35465e-25	1.34261e-25	1.34256e-25	1.35611e-25	1.38314e-25	1.39206e-25	1.35111e-25	1.29334e-25	1.28462e-25	1.34115e-25	1.43965e-25	1.5717e-25	1.76474e-25	2.06972e-25	2.52163e-25	3.1166e-25	3.85661e-25	4.74223e-25	5.60156e-25	5.99516e-25	5.53933e-25	4.41815e-25	3.25323e-25	2.42025e-25	1.8869e-25	1.54637e-25	1.3366e-25	1.20098e-25	1.10776e-25	1.04943e-25	1.00451e-25	9.5338e-26	9.12623e-26	8.98149e-26	8.94449e-26	8.84955e-26	8.68108e-26	8.48393e-26
	2.52156e-25	2.43753e-25	2.31483e-25	2.34281e-25	2.51455e-25	2.5993e-25	2.52587e-25	2.46959e-25	2.50141e-25	2.49883e-25	2.42652e-25	2.37885e-25	2.37071e-25	2.31413e-25	2.19076e-25	2.09691e-25	2.08994e-25	2.10829e-25	2.08936e-25	2.06781e-25	2.09496e-25	2.16451e-25	2.27652e-25	2.466e-25	2.73354e-25	2.9823e-25	3.05924e-25	2.90381e-25	2.60917e-25	2.3143e-25	2.08362e-25	1.90067e-25	1.74981e-25	1.63575e-25	1.53892e-25	1.44012e-25	1.3463e-25	1.25931e-25	1.17467e-25	1.09444e-25	1.02193e-25	9.62064e-26	9.21664e-26	9.01746e-26	8.88055e-26	8.61534e-26	8.24946e-26	7.9899e-26	7.92621e-26
	1.55288e-25	1.45655e-25	1.38941e-25	1.3257e-25	1.28304e-25	1.27959e-25	1.2958e-25	1.3116e-25	1.31189e-25	1.2873e-25	1.25437e-25	1.2341e-25	1.235e-25	1.25699e-25	1.28851e-25	1.32512e-25	1.3796e-25	1.46033e-25	1.55841e-25	1.65752e-25	1.74124e-25	1.79514e-25	1.85972e-25	2.03139e-25	2.39857e-25	3.18001e-25	4.56169e-25	5.88501e-25	5.89661e-25	4.44948e-25	2.76752e-25	1.77691e-25	1.37436e-25	1.17464e-25	1.03619e-25	9.54943e-26	9.08673e-26	8.70584e-26	8.43494e-26	8.272e-26	8.08164e-26	7.84172e-26	7.71269e-26	7.83113e-26	8.03124e-26	8.03978e-26	7.88282e-26	7.79378e-26	7.8445e-26
	1.44423e-25	1.41813e-25	1.35032e-25	1.29788e-25	1.28058e-25	1.24779e-25	1.18904e-25	1.15024e-25	1.14e-25	1.1252e-25	1.09619e-25	1.06503e-25	1.02697e-25	9.70878e-26	9.11391e-26	8.78989e-26	8.84373e-26	9.14026e-26	9.49375e-26	9.84001e-26	1.04241e-25	1.16881e-25	1.39943e-25	1.72983e-25	2.04499e-25	2.17436e-25	2.07023e-25	1.8431e-25	1.652e-25	1.54372e-25	1.41984e-25	1.23366e-25	1.05726e-25	9.31867e-26	8.35459e-26	7.57501e-26	7.0306e-26	6.69801e-26	6.50893e-26	6.41794e-26	6.3754e-26	6.28347e-26	6.09103e-26	5.83329e-26	5.55905e-26	5.32663e-26	5.1772e-26	5.08565e-26	4.98798e-26
	1.76867e-25	1.92273e-25	2.01183e-25	1.82345e-25	1.52481e-25	1.32823e-25	1.23196e-25	1.17513e-25	1.15622e-25	1.18262e-25	1.22627e-25	1.23869e-25	1.2088e-25	1.16162e-25	1.10786e-25	1.05516e-25	1.02005e-25	1.00843e-25	1.02442e-25	1.06468e-25	1.10637e-25	1.13885e-25	1.1727e-25	1.21024e-25	1.24867e-25	1.28552e-25	1.30239e-25	1.28308e-25	1.23682e-25	1.19314e-25	1.17702e-25	1.17553e-25	1.15271e-25	1.09765e-25	1.03476e-25	9.90627e-26	9.66379e-26	9.59067e-26	9.73497e-26	9.88384e-26	9.72784e-26	9.39846e-26	9.25004e-26	9.35555e-26	9.54102e-26	9.63251e-26	9.60779e-26	9.57251e-26	9.58924e-26
	4.34577e-25	3.71032e-25	3.22842e-25	2.85033e-25	2.61429e-25	2.56666e-25	2.61958e-25	2.65698e-25	2.67579e-25	2.71564e-25	2.74262e-25	2.67012e-25	2.48915e-25	2.30706e-25	2.20691e-25	2.17159e-25	2.16451e-25	2.19014e-25	2.27755e-25	2.42889e-25	2.58955e-25	2.73099e-25	2.92714e-25	3.22671e-25	3.63669e-25	4.38491e-25	5.64271e-25	6.73187e-25	6.57868e-25	5.20715e-25	3.68172e-25	2.7092e-25	2.23917e-25	2.00824e-25	1.8536e-25	1.72378e-25	1.6111e-25	1.50252e-25	1.40302e-25	1.32704e-25	1.26715e-25	1.22066e-25	1.18759e-25	1.15052e-25	1.1046e-25	1.07144e-25	1.06614e-25	1.06872e-25	1.05363e-25
	1.60125e-25	1.41642e-25	1.24034e-25	1.10433e-25	1.03588e-25	1.00095e-25	9.51964e-26	8.91771e-26	8.62405e-26	8.65695e-26	8.56834e-26	8.18526e-26	7.70422e-26	7.27764e-26	6.97302e-26	6.80106e-26	6.71171e-26	6.72868e-26	6.86717e-26	6.97857e-26	6.90586e-26	6.66335e-26	6.32572e-26	5.89641e-26	5.43393e-26	5.07742e-26	4.85079e-26	4.70861e-26	4.64842e-26	4.64011e-26	4.69678e-26	4.86734e-26	5.03476e-26	5.0458e-26	4.94923e-26	4.87455e-26	4.86628e-26	4.89917e-26	4.92128e-26	4.9055e-26	4.91521e-26	5.02793e-26	5.19354e-26	5.30618e-26	5.3358e-26	5.3321e-26	5.36854e-26	5.44773e-26	5.51688e-26
	2.63431e-25	2.37015e-25	2.23038e-25	2.06301e-25	1.83847e-25	1.67275e-25	1.66273e-25	1.7494e-25	1.7624e-25	1.62816e-25	1.47687e-25	1.43964e-25	1.48818e-25	1.54143e-25	1.57492e-25	1.62909e-25	1.75903e-25	1.94028e-25	2.0622e-25	2.03061e-25	1.8608e-25	1.66713e-25	1.53158e-25	1.43322e-25	1.34232e-25	1.28401e-25	1.31638e-25	1.53116e-25	1.90912e-25	2.15014e-25	1.99645e-25	1.60828e-25	1.28104e-25	1.0899e-25	9.8937e-26	9.46652e-26	9.29065e-26	9.13323e-26	9.0185e-26	8.96881e-26	8.82864e-26	8.52828e-26	8.18213e-26	7.83872e-26	7.47252e-26	7.10517e-26	6.79474e-26	6.57968e-26	6.36871e-26
	2.78873e-25	2.28588e-25	2.09597e-25	2.20867e-25	2.40103e-25	2.34685e-25	2.04602e-25	1.79853e-25	1.79939e-25	2.01428e-25	2.26205e-25	2.33709e-25	2.19503e-25	1.98735e-25	1.87816e-25	1.91284e-25	2.04069e-25	2.18567e-25	2.34798e-25	2.63066e-25	3.12158e-25	3.90568e-25	5.10845e-25	6.58275e-25	7.80051e-25	8.33307e-25	8.1486e-25	7.49753e-25	6.68334e-25	5.8227e-25	4.90827e-25	3.99969e-25	3.16961e-25	2.4726e-25	1.97386e-25	1.66695e-25	1.47344e-25	1.33673e-25	1.23555e-25	1.1526e-25	1.08143e-25	1.03462e-25	1.00938e-25	9.8295e-26	9.55055e-26	9.38124e-26	9.27557e-26	9.16981e-26	9.05795e-26
	1.24303e-25	1.18502e-25	1.16657e-25	1.18143e-25	1.19237e-25	1.17295e-25	1.14329e-25	1.1385e-25	1.13908e-25	1.10693e-25	1.05095e-25	1.00376e-25	1.00094e-25	1.06101e-25	1.15982e-25	1.269e-25	1.40385e-25	1.63e-25	1.98387e-25	2.363e-25	2.64139e-25	2.83584e-25	2.99428e-25	3.10817e-25	3.18771e-25	3.24711e-25	3.25368e-25	3.13129e-25	2.82652e-25	2.4129e-25	2.02555e-25	1.71284e-25	1.47298e-25	1.31212e-25	1.20377e-25	1.10874e-25	1.02222e-25	9.58186e-26	9.19292e-26	8.89525e-26	8.49346e-26	8.00748e-26	7.6417e-26	7.4292e-26	7.23035e-26	7.02744e-26	6.86513e-26	6.69757e-26	6.53016e-26
	3.14694e-25	2.99477e-25	2.91512e-25	2.84152e-25	2.77281e-25	2.79626e-25	3.06876e-25	3.59062e-25	3.9809e-25	3.8873e-25	3.5165e-25	3.28002e-25	3.23684e-25	3.27166e-25	3.38257e-25	3.58591e-25	3.86953e-25	4.24481e-25	4.71612e-25	5.34804e-25	6.3099e-25	7.67243e-25	9.29011e-25	1.10415e-24	1.30032e-24	1.51044e-24	1.68029e-24	1.73721e-24	1.646e-24	1.4449e-24	1.22097e-24	1.03028e-24	8.64706e-25	7.0262e-25	5.47338e-25	4.18241e-25	3.30111e-25	2.7543e-25	2.3613e-25	2.06306e-25	1.86707e-25	1.74488e-25	1.66293e-25	1.59925e-25	1.53046e-25	1.45852e-25	1.40905e-25	1.37742e-25	1.34726e-25
	1.5151e-25	2.42079e-25	2.7652e-25	2.57023e-25	2.21883e-25	1.96373e-25	1.82172e-25	1.71653e-25	1.58723e-25	1.4348e-25	1.30298e-25	1.22168e-25	1.18839e-25	1.17499e-25	1.15203e-25	1.12259e-25	1.10581e-25	1.11141e-25	1.14126e-25	1.18083e-25	1.20555e-25	1.213e-25	1.22577e-25	1.25398e-25	1.27785e-25	1.27778e-25	1.26181e-25	1.24779e-25	1.23291e-25	1.2049e-25	1.16385e-25	1.12035e-25	1.08481e-25	1.05147e-25	1.01165e-25	9.74495e-26	9.4027e-26	8.96215e-26	8.50242e-26	8.17195e-26	7.91656e-26	7.6237e-26	7.26139e-26	6.87919e-26	6.57543e-26	6.36605e-26	6.15917e-26	5.91514e-26	5.70489e-26
	1.64876e-25	1.53942e-25	1.43473e-25	1.40589e-25	1.41632e-25	1.38598e-25	1.32296e-25	1.28357e-25	1.27584e-25	1.27681e-25	1.28022e-25	1.30395e-25	1.35548e-25	1.40462e-25	1.44131e-25	1.50165e-25	1.58961e-25	1.66364e-25	1.72325e-25	1.84281e-25	2.1055e-25	2.56505e-25	3.23385e-25	3.96539e-25	4.5205e-25	4.88952e-25	5.22956e-25	5.48248e-25	5.36895e-25	4.73819e-25	3.794e-25	2.9078e-25	2.25658e-25	1.77637e-25	1.38895e-25	1.10723e-25	9.44658e-26	8.59235e-26	8.12072e-26	7.90229e-26	7.7179e-26	7.38345e-26	7.00791e-26	6.77188e-26	6.65956e-26	6.5539e-26	6.44634e-26	6.34795e-26	6.22837e-26
tACS
Frequency	3	3.25	3.5	3.75	4	4.25	4.5	4.75	5	5.25	5.5	5.75	6	6.25	6.5	6.75	7	7.25	7.5	7.75	8	8.25	8.5	8.75	9	9.25	9.5	9.75	10	10.25	10.5	10.75	11	11.25	11.5	11.75	12	12.25	12.5	12.75	13	13.25	13.5	13.75	14	14.25	14.5	14.75	15
	1.47745e-25	1.44617e-25	1.40769e-25	1.34611e-25	1.27092e-25	1.2047e-25	1.17328e-25	1.18575e-25	1.2148e-25	1.22683e-25	1.22942e-25	1.24178e-25	1.24337e-25	1.21585e-25	1.18124e-25	1.14733e-25	1.08883e-25	1.00556e-25	9.36731e-26	9.0809e-26	9.08031e-26	9.31841e-26	1.01951e-25	1.22984e-25	1.62565e-25	2.27558e-25	3.14699e-25	4.00923e-25	4.51741e-25	4.42341e-25	3.75769e-25	2.78399e-25	1.84619e-25	1.21545e-25	9.0697e-26	7.56757e-26	6.59359e-26	5.92171e-26	5.46745e-26	5.13184e-26	4.82084e-26	4.5388e-26	4.36864e-26	4.33261e-26	4.32259e-26	4.21172e-26	4.01297e-26	3.83078e-26	3.72733e-26
	1.92772e-25	1.92239e-25	2.01157e-25	1.93343e-25	1.66402e-25	1.41464e-25	1.32248e-25	1.32757e-25	1.32884e-25	1.33126e-25	1.40579e-25	1.55357e-25	1.64991e-25	1.58883e-25	1.43118e-25	1.30284e-25	1.2392e-25	1.21272e-25	1.21309e-25	1.24643e-25	1.31808e-25	1.42408e-25	1.5679e-25	1.81001e-25	2.2108e-25	2.77326e-25	3.50523e-25	4.2623e-25	4.5925e-25	4.18558e-25	3.29623e-25	2.3983e-25	1.72892e-25	1.29675e-25	1.03492e-25	8.77351e-26	7.82034e-26	7.19445e-26	6.73483e-26	6.41188e-26	6.15174e-26	5.87793e-26	5.65348e-26	5.55452e-26	5.52535e-26	5.51575e-26	5.52656e-26	5.5064e-26	5.46098e-26
	1.55146e-25	1.47027e-25	1.41757e-25	1.40554e-25	1.41044e-25	1.38369e-25	1.32254e-25	1.26968e-25	1.23837e-25	1.20867e-25	1.16755e-25	1.12122e-25	1.08649e-25	1.07034e-25	1.06193e-25	1.04955e-25	1.03722e-25	1.036e-25	1.04836e-25	1.07814e-25	1.12882e-25	1.19955e-25	1.31198e-25	1.46599e-25	1.59792e-25	1.69341e-25	1.84055e-25	2.07711e-25	2.2949e-25	2.37531e-25	2.32647e-25	2.21975e-25	2.0997e-25	1.9903e-25	1.90737e-25	1.85903e-25	1.83427e-25	1.80505e-25	1.76155e-25	1.71532e-25	1.66941e-25	1.6165e-25	1.57468e-25	1.56165e-25	1.5415e-25	1.49513e-25	1.45722e-25	1.4344e-25	1.40537e-25
	1.67816e-25	1.58518e-25	1.57455e-25	1.61742e-25	1.64554e-25	1.60963e-25	1.54585e-25	1.51367e-25	1.52505e-25	1.56093e-25	1.60058e-25	1.63124e-25	1.64627e-25	1.64854e-25	1.66045e-25	1.69934e-25	1.75741e-25	1.82626e-25	1.90097e-25	1.97558e-25	2.04761e-25	2.10042e-25	2.13342e-25	2.20475e-25	2.40695e-25	2.78986e-25	3.34983e-25	4.28974e-25	5.8196e-25	7.11596e-25	6.7423e-25	4.78504e-25	2.81364e-25	1.71987e-25	1.25569e-25	1.05271e-25	9.6866e-26	9.25038e-26	8.71048e-26	8.03811e-26	7.5072e-26	7.23769e-26	7.09802e-26	7.03782e-26	7.0547e-26	7.08019e-26	7.12594e-26	7.19375e-26	7.20771e-26
	9.68566e-26	1.50643e-25	1.65765e-25	1.49621e-25	1.28734e-25	1.14953e-25	1.05435e-25	9.51447e-26	8.38942e-26	7.56255e-26	7.20662e-26	7.0869e-26	6.8682e-26	6.43615e-26	6.04941e-26	5.98373e-26	6.09578e-26	6.02871e-26	5.65959e-26	5.14675e-26	4.69121e-26	4.42393e-26	4.37334e-26	4.39276e-26	4.32572e-26	4.24766e-26	4.34165e-26	4.59408e-26	4.74706e-26	4.60389e-26	4.27776e-26	4.01741e-26	3.97086e-26	4.183e-26	4.58772e-26	5.00623e-26	5.33388e-26	5.67568e-26	6.13921e-26	6.61776e-26	6.89521e-26	6.80185e-26	6.30954e-26	5.58842e-26	4.87618e-26	4.29692e-26	3.84224e-26	3.46926e-26	3.17857e-26
	1.39898e-25	1.32088e-25	1.27182e-25	1.2331e-25	1.20532e-25	1.18618e-25	1.17256e-25	1.167e-25	1.15766e-25	1.12588e-25	1.07189e-25	1.0073e-25	9.46267e-26	9.04989e-26	8.85256e-26	8.73779e-26	8.53084e-26	8.11794e-26	7.62327e-26	7.24826e-26	6.97766e-26	6.7115e-26	6.48319e-26	6.33341e-26	6.21723e-26	6.23138e-26	6.56861e-26	7.12803e-26	7.54465e-26	7.63261e-26	7.57692e-26	7.657e-26	7.93882e-26	8.24411e-26	8.24251e-26	7.75567e-26	6.99842e-26	6.29404e-26	5.77586e-26	5.39983e-26	5.07994e-26	4.83638e-26	4.73376e-26	4.71095e-26	4.59745e-26	4.32166e-26	4.01079e-26	3.79705e-26	3.67181e-26
	3.42061e-25	3.3229e-25	3.235e-25	3.15877e-25	3.14267e-25	3.17167e-25	3.20828e-25	3.27024e-25	3.40273e-25	3.63999e-25	3.96856e-25	4.30132e-25	4.53582e-25	4.61659e-25	4.57345e-25	4.52036e-25	4.55277e-25	4.66413e-25	4.81205e-25	4.96206e-25	5.00568e-25	4.87262e-25	4.67621e-25	4.47593e-25	4.20957e-25	3.98292e-25	3.93624e-25	3.92146e-25	3.73426e-25	3.38391e-25	2.93866e-25	2.46996e-25	2.10777e-25	1.88982e-25	1.73032e-25	1.57625e-25	1.43474e-25	1.31775e-25	1.22871e-25	1.16384e-25	1.1189e-25	1.09311e-25	1.0872e-25	1.09746e-25	1.09994e-25	1.07368e-25	1.04791e-25	1.05918e-25	1.08531e-25
	1.79636e-25	1.67192e-25	1.5972e-25	1.54955e-25	1.4967e-25	1.44509e-25	1.4309e-25	1.4541e-25	1.46449e-25	1.43284e-25	1.38699e-25	1.36453e-25	1.36376e-25	1.35724e-25	1.34638e-25	1.35333e-25	1.36486e-25	1.35364e-25	1.3305e-25	1.32496e-25	1.35768e-25	1.45187e-25	1.63855e-25	1.95893e-25	2.50288e-25	3.47739e-25	5.06586e-25	6.97476e-25	8.40234e-25	8.75672e-25	8.04003e-25	6.59594e-25	4.95004e-25	3.58585e-25	2.64763e-25	2.04746e-25	1.67871e-25	1.44509e-25	1.28669e-25	1.19107e-25	1.13251e-25	1.07776e-25	1.03739e-25	1.02415e-25	1.01321e-25	9.92085e-26	9.82824e-26	9.93639e-26	1.00066e-25
	3.0859e-25	2.93727e-25	2.77757e-25	2.7509e-25	2.75535e-25	2.64048e-25	2.49935e-25	2.4811e-25	2.54306e-25	2.58294e-25	2.57796e-25	2.52811e-25	2.43799e-25	2.33445e-25	2.24231e-25	2.17635e-25	2.13193e-25	2.09974e-25	2.10847e-25	2.18182e-25	2.29579e-25	2.45261e-25	2.73838e-25	3.27729e-25	4.13781e-25	5.14869e-25	5.7999e-25	5.63303e-25	4.74071e-25	3.6503e-25	2.80964e-25	2.31087e-25	2.02067e-25	1.81344e-25	1.63578e-25	1.4804e-25	1.35438e-25	1.24929e-25	1.16109e-25	1.10048e-25	1.05808e-25	1.01382e-25	9.77902e-26	9.69674e-26	9.67425e-26	9.38155e-26	8.96772e-26	8.77467e-26	8.8351e-26
	1.93998e-25	1.79598e-25	1.66526e-25	1.57069e-25	1.54481e-25	1.57008e-25	1.62302e-25	1.6751e-25	1.69469e-25	1.69051e-25	1.69477e-25	1.73123e-25	1.81196e-25	1.94753e-25	2.13579e-25	2.34221e-25	2.57222e-25	2.90882e-25	3.32898e-25	3.66352e-25	3.83858e-25	3.85195e-25	3.68218e-25	3.53778e-25	3.93009e-25	5.44102e-25	8.04731e-25	1.01529e-24	9.72053e-25	7.00087e-25	4.16168e-25	2.49639e-25	1.78099e-25	1.45436e-25	1.25558e-25	1.13654e-25	1.06251e-25	1.00199e-25	9.61541e-26	9.39031e-26	9.19894e-26	9.06755e-26	9.13287e-26	9.40684e-26	9.69892e-26	9.91514e-26	1.01812e-25	1.04933e-25	1.0651e-25
	1.62208e-25	1.56454e-25	1.48739e-25	1.42028e-25	1.37668e-25	1.33946e-25	1.29411e-25	1.24624e-25	1.20839e-25	1.17435e-25	1.13127e-25	1.09073e-25	1.06366e-25	1.03464e-25	9.96899e-26	9.66495e-26	9.48066e-26	9.31951e-26	9.20023e-26	9.25107e-26	9.59335e-26	1.02398e-25	1.12075e-25	1.27524e-25	1.47543e-25	1.62491e-25	1.64994e-25	1.57174e-25	1.45119e-25	1.33615e-25	1.22707e-25	1.09781e-25	9.66512e-26	8.74442e-26	8.20571e-26	7.8368e-26	7.58647e-26	7.384e-26	7.14449e-26	6.93043e-26	6.74707e-26	6.52809e-26	6.35419e-26	6.25365e-26	6.08464e-26	5.83091e-26	5.63529e-26	5.54271e-26	5.45898e-26
	1.39942e-25	1.42072e-25	1.40803e-25	1.32608e-25	1.22875e-25	1.14573e-25	1.0924e-25	1.08335e-25	1.10484e-25	1.13055e-25	1.15109e-25	1.16065e-25	1.15108e-25	1.13186e-25	1.12525e-25	1.14247e-25	1.17735e-25	1.21498e-25	1.23921e-25	1.25679e-25	1.2956e-25	1.3483e-25	1.38627e-25	1.42588e-25	1.50034e-25	1.59629e-25	1.66598e-25	1.67919e-25	1.63319e-25	1.53561e-25	1.41518e-25	1.31132e-25	1.2347e-25	1.18073e-25	1.1499e-25	1.12623e-25	1.09811e-25	1.08688e-25	1.09876e-25	1.10494e-25	1.09489e-25	1.08164e-25	1.06378e-25	1.03428e-25	1.00732e-25	1.00216e-25	1.01349e-25	1.02998e-25	1.05205e-25
	4.85211e-25	4.1804e-25	3.73631e-25	3.43794e-25	3.2982e-25	3.38179e-25	3.70344e-25	4.16531e-25	4.55382e-25	4.64641e-25	4.40678e-25	3.99914e-25	3.58168e-25	3.22628e-25	3.01803e-25	3.0264e-25	3.18013e-25	3.37259e-25	3.62992e-25	4.02457e-25	4.54311e-25	5.20293e-25	6.44008e-25	9.28676e-25	1.39332e-24	1.76889e-24	1.705e-24	1.23855e-24	7.42672e-25	4.56119e-25	3.41692e-25	2.92131e-25	2.58481e-25	2.32195e-25	2.12457e-25	1.96099e-25	1.79613e-25	1.63845e-25	1.51615e-25	1.44357e-25	1.42491e-25	1.43577e-25	1.43363e-25	1.40607e-25	1.36266e-25	1.31995e-25	1.30733e-25	1.32684e-25	1.33814e-25
	1.90215e-25	1.75556e-25	1.60817e-25	1.42897e-25	1.30504e-25	1.25933e-25	1.2112e-25	1.11555e-25	1.02044e-25	9.7305e-26	9.57138e-26	9.34914e-26	8.96913e-26	8.5837e-26	8.29193e-26	8.06829e-26	7.90388e-26	7.85454e-26	7.98295e-26	8.21107e-26	8.24865e-26	7.90021e-26	7.34609e-26	6.86498e-26	6.49985e-26	6.1955e-26	5.96417e-26	5.80474e-26	5.72581e-26	5.77121e-26	5.89533e-26	5.99967e-26	6.03248e-26	5.99664e-26	5.9513e-26	5.93263e-26	5.91421e-26	5.87042e-26	5.80654e-26	5.77954e-26	5.83183e-26	5.87701e-26	5.82059e-26	5.72486e-26	5.68949e-26	5.69282e-26	5.6982e-26	5.77136e-26	5.91785e-26
	2.25414e-25	1.98562e-25	1.86833e-25	1.78954e-25	1.64755e-25	1.50088e-25	1.47456e-25	1.57518e-25	1.68877e-25	1.70665e-25	1.63207e-25	1.56504e-25	1.58953e-25	1.7003e-25	1.85736e-25	2.11387e-25	2.55223e-25	3.00085e-25	3.09169e-25	2.73198e-25	2.19927e-25	1.76108e-25	1.49224e-25	1.36057e-25	1.29841e-25	1.26076e-25	1.25375e-25	1.29259e-25	1.37019e-25	1.45029e-25	1.46657e-25	1.38155e-25	1.24878e-25	1.15211e-25	1.10769e-25	1.0824e-25	1.05855e-25	1.03827e-25	1.02313e-25	1.00412e-25	9.68526e-26	9.2348e-26	8.844e-26	8.43157e-26	7.90155e-26	7.37656e-26	6.97446e-26	6.70559e-26	6.48637e-26
	2.41652e-25	2.19079e-25	2.26455e-25	2.24313e-25	1.9431e-25	1.62784e-25	1.56174e-25	1.73872e-25	1.99312e-25	2.11755e-25	2.09581e-25	2.15423e-25	2.37354e-25	2.51261e-25	2.39839e-25	2.2112e-25	2.19912e-25	2.39359e-25	2.75283e-25	3.27878e-25	3.96851e-25	4.9032e-25	6.21603e-25	7.71988e-25	8.78631e-25	8.95733e-25	8.56418e-25	8.27592e-25	8.1372e-25	7.60144e-25	6.42159e-25	4.98419e-25	3.78031e-25	2.95073e-25	2.40455e-25	2.04779e-25	1.78638e-25	1.54163e-25	1.3161e-25	1.14708e-25	1.03851e-25	9.71549e-26	9.33639e-26	9.13662e-26	8.95371e-26	8.76152e-26	8.7156e-26	8.90524e-26	9.20283e-26
	1.24983e-25	1.19099e-25	1.1275e-25	1.10641e-25	1.12392e-25	1.14192e-25	1.14016e-25	1.12321e-25	1.09844e-25	1.07978e-25	1.08821e-25	1.12851e-25	1.19016e-25	1.27103e-25	1.39076e-25	1.58709e-25	1.89825e-25	2.32359e-25	2.78363e-25	3.1628e-25	3.41594e-25	3.59522e-25	3.76857e-25	3.92288e-25	3.97296e-25	3.88195e-25	3.66598e-25	3.30316e-25	2.81561e-25	2.33737e-25	1.96839e-25	1.70405e-25	1.5109e-25	1.35281e-25	1.21002e-25	1.10391e-25	1.04339e-25	9.99558e-26	9.56016e-26	9.18835e-26	8.8862e-26	8.6209e-26	8.4066e-26	8.22346e-26	8.03702e-26	7.89341e-26	7.83116e-26	7.78501e-26	7.6961e-26
	3.43827e-25	3.23763e-25	3.24491e-25	3.347e-25	3.36202e-25	3.30611e-25	3.42595e-25	3.84841e-25	4.33202e-25	4.51525e-25	4.33117e-25	4.07843e-25	4.03818e-25	4.18061e-25	4.41557e-25	4.79866e-25	5.33747e-25	5.99589e-25	6.99074e-25	8.76516e-25	1.14684e-24	1.44653e-24	1.65333e-24	1.72937e-24	1.8152e-24	2.01151e-24	2.19938e-24	2.26736e-24	2.27023e-24	2.24031e-24	2.09069e-24	1.78028e-24	1.40463e-24	1.07527e-24	8.21005e-25	6.22965e-25	4.69721e-25	3.6137e-25	2.93086e-25	2.53407e-25	2.28863e-25	2.09472e-25	1.92746e-25	1.80295e-25	1.73232e-25	1.69549e-25	1.66521e-25	1.63817e-25	1.61563e-25
	1.64851e-25	2.62516e-25	2.958e-25	2.69452e-25	2.28328e-25	1.98117e-25	1.79849e-25	1.68596e-25	1.58621e-25	1.47238e-25	1.36253e-25	1.2747e-25	1.21676e-25	1.18873e-25	1.17453e-25	1.16357e-25	1.15458e-25	1.14276e-25	1.13789e-25	1.15256e-25	1.17772e-25	1.20936e-25	1.25598e-25	1.30535e-25	1.32823e-25	1.31963e-25	1.30003e-25	1.28257e-25	1.27315e-25	1.27098e-25	1.26087e-25	1.24561e-25	1.24729e-25	1.25481e-25	1.23625e-25	1.19938e-25	1.17144e-25	1.14722e-25	1.10902e-25	1.05667e-25	9.98201e-26	9.38896e-26	8.82228e-26	8.33295e-26	7.91051e-26	7.50899e-26	7.18287e-26	6.94991e-26	6.71059e-26
	1.81312e-25	1.69056e-25	1.6169e-25	1.61667e-25	1.63054e-25	1.61658e-25	1.59958e-25	1.6117e-25	1.642e-25	1.66557e-25	1.68593e-25	1.71446e-25	1.74799e-25	1.79458e-25	1.8869e-25	2.04248e-25	2.21755e-25	2.3785e-25	2.58923e-25	2.93802e-25	3.52624e-25	4.40823e-25	5.30563e-25	5.88348e-25	6.31527e-25	6.78057e-25	6.8561e-25	6.17751e-25	5.05108e-25	3.97599e-25	3.12833e-25	2.46651e-25	1.95139e-25	1.56819e-25	1.29941e-25	1.12315e-25	1.00343e-25	9.10923e-26	8.5521e-26	8.38293e-26	8.22547e-26	7.92226e-26	7.70332e-26	7.68343e-26	7.70424e-26	7.5685e-26	7.33549e-26	7.20827e-26	7.18653e-26
[truncated: 88 more columns]

## Sheet: Figure3d
Baseline
Frequency	3	3.25	3.5	3.75	4	4.25	4.5	4.75	5	5.25	5.5	5.75	6	6.25	6.5	6.75	7	7.25	7.5	7.75	8	8.25	8.5	8.75	9	9.25	9.5	9.75	10	10.25	10.5	10.75	11	11.25	11.5	11.75	12	12.25	12.5	12.75	13	13.25	13.5	13.75	14	14.25	14.5	14.75	15
	2.02731e-25	2.15713e-25	2.01107e-25	1.77833e-25	1.61731e-25	1.50588e-25	1.41192e-25	1.35193e-25	1.3516e-25	1.40221e-25	1.43964e-25	1.42856e-25	1.40882e-25	1.40547e-25	1.38833e-25	1.32818e-25	1.2349e-25	1.14696e-25	1.08632e-25	1.04043e-25	1.00365e-25	1.00116e-25	1.04546e-25	1.11648e-25	1.2192e-25	1.39163e-25	1.64895e-25	1.98216e-25	2.34347e-25	2.58252e-25	2.54053e-25	2.25113e-25	1.89109e-25	1.5684e-25	1.29378e-25	1.0696e-25	9.13425e-26	8.2825e-26	7.88465e-26	7.65553e-26	7.46668e-26	7.28324e-26	7.11088e-26	6.94275e-26	6.7913e-26	6.73228e-26	6.77044e-26	6.85719e-26	6.99026e-26
	1.48493e-25	1.44243e-25	1.41697e-25	1.52568e-25	1.59282e-25	1.4915e-25	1.38385e-25	1.41263e-25	1.49614e-25	1.54236e-25	1.61831e-25	1.79138e-25	1.95855e-25	2.00425e-25	1.96681e-25	1.87806e-25	1.70001e-25	1.50382e-25	1.40984e-25	1.40406e-25	1.40166e-25	1.38148e-25	1.40142e-25	1.5148e-25	1.69518e-25	1.84519e-25	1.89415e-25	1.93169e-25	2.12656e-25	2.46984e-25	2.72366e-25	2.66247e-25	2.30853e-25	1.85533e-25	1.4507e-25	1.14967e-25	9.59273e-26	8.48549e-26	7.77125e-26	7.34019e-26	7.07942e-26	6.74711e-26	6.4058e-26	6.24456e-26	6.19382e-26	6.13106e-26	6.06772e-26	6.02794e-26	5.97677e-26
	1.23514e-25	1.1815e-25	1.14069e-25	1.10272e-25	1.08129e-25	1.08685e-25	1.10791e-25	1.1273e-25	1.14629e-25	1.1768e-25	1.20824e-25	1.21937e-25	1.21587e-25	1.21205e-25	1.2136e-25	1.23353e-25	1.2818e-25	1.35042e-25	1.4102e-25	1.42549e-25	1.41477e-25	1.44015e-25	1.50646e-25	1.56742e-25	1.59462e-25	1.57428e-25	1.51893e-25	1.47281e-25	1.45417e-25	1.45455e-25	1.4795e-25	1.52827e-25	1.57845e-25	1.61349e-25	1.62664e-25	1.61132e-25	1.57747e-25	1.55441e-25	1.5625e-25	1.59778e-25	1.64284e-25	1.69318e-25	1.7654e-25	1.85097e-25	1.90282e-25	1.90957e-25	1.91932e-25	1.96621e-25	2.02168e-25
	2.68226e-25	2.72627e-25	2.78658e-25	2.64703e-25	2.40126e-25	2.29027e-25	2.33763e-25	2.38111e-25	2.34233e-25	2.2771e-25	2.2301e-25	2.17513e-25	2.0926e-25	2.00328e-25	1.93394e-25	1.90557e-25	1.91115e-25	1.90904e-25	1.89217e-25	1.92366e-25	2.05167e-25	2.25126e-25	2.50703e-25	2.88859e-25	3.47381e-25	4.20907e-25	4.9563e-25	5.63988e-25	6.22344e-25	6.60346e-25	6.58226e-25	6.09267e-25	5.38443e-25	4.686e-25	3.9459e-25	3.12923e-25	2.39706e-25	1.87845e-25	1.54541e-25	1.3402e-25	1.22789e-25	1.15495e-25	1.08424e-25	1.02677e-25	9.94349e-26	9.7259e-26	9.51571e-26	9.35251e-26	9.21932e-26
	2.02873e-25	1.75347e-25	1.64081e-25	1.48981e-25	1.29486e-25	1.17551e-25	1.15813e-25	1.17028e-25	1.13513e-25	1.04954e-25	9.69975e-26	9.24589e-26	8.92327e-26	8.53046e-26	8.14409e-26	7.99257e-26	8.12394e-26	8.28539e-26	8.32852e-26	8.41138e-26	8.62011e-26	8.84668e-26	9.03992e-26	9.24194e-26	9.43035e-26	9.54767e-26	9.62428e-26	9.59268e-26	9.24539e-26	8.60852e-26	7.95464e-26	7.4422e-26	7.05462e-26	6.76062e-26	6.52765e-26	6.28814e-26	6.01975e-26	5.77128e-26	5.54838e-26	5.30051e-26	5.06213e-26	4.9361e-26	4.9577e-26	5.07203e-26	5.17097e-26	5.20065e-26	5.19106e-26	5.13889e-26	5.04591e-26
	1.78028e-25	1.65033e-25	1.57068e-25	1.50863e-25	1.47046e-25	1.46022e-25	1.49004e-25	1.56651e-25	1.63498e-25	1.63933e-25	1.60198e-25	1.56299e-25	1.52524e-25	1.49575e-25	1.49913e-25	1.54624e-25	1.62298e-25	1.7096e-25	1.79112e-25	1.86334e-25	1.98633e-25	2.27488e-25	2.72817e-25	3.14898e-25	3.41429e-25	3.70427e-25	4.29998e-25	5.3846e-25	6.83168e-25	8.01704e-25	8.47055e-25	8.35238e-25	7.72935e-25	6.38348e-25	4.61485e-25	3.17375e-25	2.34522e-25	1.86289e-25	1.51171e-25	1.26005e-25	1.08481e-25	9.61419e-26	8.82098e-26	8.38147e-26	8.13797e-26	7.90285e-26	7.66859e-26	7.56328e-26	7.56134e-26
	1.8479e-25	3.03388e-25	3.56038e-25	3.33228e-25	2.76046e-25	2.26696e-25	1.98764e-25	1.8247e-25	1.70437e-25	1.63395e-25	1.58519e-25	1.51492e-25	1.43257e-25	1.36871e-25	1.33748e-25	1.34394e-25	1.36682e-25	1.35624e-25	1.28462e-25	1.17346e-25	1.07678e-25	1.03013e-25	1.02005e-25	1.02045e-25	1.00964e-25	9.66107e-26	8.98782e-26	8.43942e-26	8.18333e-26	8.07348e-26	7.90387e-26	7.6079e-26	7.22766e-26	6.80784e-26	6.45966e-26	6.32086e-26	6.30457e-26	6.21784e-26	6.06936e-26	5.964e-26	5.91462e-26	5.85584e-26	5.70516e-26	5.47695e-26	5.30414e-26	5.22987e-26	5.16163e-26	5.09113e-26	5.05958e-26
	1.15726e-25	1.07532e-25	1.06419e-25	1.08697e-25	1.06941e-25	1.01009e-25	9.71805e-26	9.75855e-26	9.78366e-26	9.44217e-26	8.90597e-26	8.49967e-26	8.33092e-26	8.37522e-26	8.51883e-26	8.68766e-26	9.02476e-26	9.63186e-26	1.04606e-25	1.15974e-25	1.34197e-25	1.62555e-25	1.96728e-25	2.24906e-25	2.34712e-25	2.20162e-25	1.89118e-25	1.58978e-25	1.40044e-25	1.30276e-25	1.24238e-25	1.19167e-25	1.14082e-25	1.08284e-25	1.01972e-25	9.60421e-26	9.06154e-26	8.56137e-26	8.14517e-26	7.77831e-26	7.40853e-26	7.10449e-26	6.89551e-26	6.7022e-26	6.48962e-26	6.26952e-26	6.05774e-26	5.86594e-26	5.68213e-26
	2.51223e-25	2.12362e-25	1.84786e-25	1.63935e-25	1.49459e-25	1.38508e-25	1.28805e-25	1.22476e-25	1.19325e-25	1.15999e-25	1.12916e-25	1.11553e-25	1.10008e-25	1.07768e-25	1.067e-25	1.06172e-25	1.04239e-25	1.0153e-25	9.9582e-26	9.82804e-26	9.63948e-26	9.30582e-26	8.89405e-26	8.56873e-26	8.39342e-26	8.30584e-26	8.25313e-26	8.21442e-26	8.20624e-26	8.2831e-26	8.44491e-26	8.67448e-26	9.01105e-26	9.48032e-26	9.996e-26	1.03415e-25	1.04163e-25	1.03864e-25	1.03299e-25	1.01314e-25	9.83353e-26	9.54282e-26	9.16108e-26	8.70126e-26	8.378e-26	8.19388e-26	8.06553e-26	8.02225e-26	7.90224e-26
	1.41514e-25	1.35012e-25	1.33724e-25	1.31136e-25	1.24046e-25	1.17905e-25	1.16726e-25	1.17994e-25	1.19073e-25	1.21136e-25	1.25881e-25	1.31947e-25	1.35874e-25	1.35865e-25	1.33619e-25	1.3255e-25	1.3565e-25	1.43436e-25	1.51059e-25	1.51051e-25	1.41763e-25	1.29821e-25	1.2316e-25	1.25958e-25	1.39153e-25	1.56744e-25	1.66044e-25	1.60626e-25	1.45406e-25	1.27409e-25	1.09966e-25	9.40453e-26	8.07279e-26	7.11518e-26	6.45875e-26	5.94912e-26	5.5476e-26	5.24715e-26	4.99324e-26	4.73643e-26	4.47432e-26	4.28245e-26	4.27118e-26	4.41164e-26	4.48404e-26	4.33629e-26	4.07298e-26	3.89968e-26	3.88734e-26
	1.43138e-25	1.38934e-25	1.35897e-25	1.3403e-25	1.30652e-25	1.2684e-25	1.2568e-25	1.26156e-25	1.25803e-25	1.24389e-25	1.22705e-25	1.20537e-25	1.17368e-25	1.14284e-25	1.13041e-25	1.14127e-25	1.17345e-25	1.23575e-25	1.34132e-25	1.48525e-25	1.65392e-25	1.82626e-25	1.98009e-25	2.1592e-25	2.45245e-25	2.87377e-25	3.34423e-25	3.73367e-25	3.85331e-25	3.55958e-25	2.9437e-25	2.26469e-25	1.70308e-25	1.29157e-25	1.00616e-25	8.22016e-26	7.08617e-26	6.38447e-26	5.98224e-26	5.75699e-26	5.56839e-26	5.36374e-26	5.20101e-26	5.12655e-26	5.06837e-26	4.94115e-26	4.78602e-26	4.71576e-26	4.75829e-26
	2.18025e-25	2.06995e-25	1.98954e-25	1.913e-25	1.88013e-25	1.93646e-25	2.06208e-25	2.1653e-25	2.16958e-25	2.08857e-25	1.97375e-25	1.84728e-25	1.73319e-25	1.6845e-25	1.73135e-25	1.84e-25	1.94007e-25	1.97459e-25	1.94102e-25	1.88894e-25	1.86581e-25	1.89064e-25	1.96641e-25	2.07499e-25	2.22462e-25	2.5303e-25	3.08682e-25	3.68601e-25	3.84645e-25	3.32898e-25	2.48632e-25	1.8348e-25	1.50671e-25	1.35875e-25	1.26604e-25	1.1611e-25	1.02864e-25	8.98325e-26	7.97422e-26	7.32709e-26	6.90447e-26	6.53675e-26	6.30613e-26	6.30767e-26	6.35771e-26	6.32717e-26	6.31272e-26	6.30381e-26	6.20868e-26
	2.55512e-25	2.17594e-25	1.90173e-25	1.70933e-25	1.58527e-25	1.49878e-25	1.42743e-25	1.38483e-25	1.38738e-25	1.41156e-25	1.42266e-25	1.41179e-25	1.36904e-25	1.28672e-25	1.2068e-25	1.18137e-25	1.1941e-25	1.20206e-25	1.21658e-25	1.25745e-25	1.28651e-25	1.27337e-25	1.25379e-25	1.27527e-25	1.37078e-25	1.56639e-25	1.84861e-25	2.16275e-25	2.43296e-25	2.57786e-25	2.55717e-25	2.39159e-25	2.16677e-25	2.02084e-25	2.01356e-25	2.02941e-25	1.92557e-25	1.70785e-25	1.47602e-25	1.28834e-25	1.1412e-25	1.02464e-25	9.35707e-26	8.56929e-26	7.80253e-26	7.14818e-26	6.60203e-26	6.17419e-26	5.88826e-26
	2.32475e-25	2.23657e-25	2.15729e-25	2.06855e-25	1.98283e-25	1.9128e-25	1.86216e-25	1.82414e-25	1.78158e-25	1.72713e-25	1.67635e-25	1.63893e-25	1.60448e-25	1.56852e-25	1.53799e-25	1.5031e-25	1.45029e-25	1.39404e-25	1.36009e-25	1.3603e-25	1.38962e-25	1.44689e-25	1.54896e-25	1.71926e-25	1.97421e-25	2.30946e-25	2.70592e-25	3.10316e-25	3.34058e-25	3.25175e-25	2.86415e-25	2.37321e-25	1.91332e-25	1.50935e-25	1.1882e-25	9.73118e-26	8.42659e-26	7.63703e-26	7.11381e-26	6.69652e-26	6.35652e-26	6.12744e-26	6.03181e-26	6.02568e-26	6.00645e-26	5.91151e-26	5.76381e-26	5.64853e-26	5.66155e-26
	1.40885e-25	1.45998e-25	1.56988e-25	1.60085e-25	1.56614e-25	1.52118e-25	1.44088e-25	1.33239e-25	1.24735e-25	1.18772e-25	1.13872e-25	1.10476e-25	1.07274e-25	1.02832e-25	9.78185e-26	9.26664e-26	8.74988e-26	8.28342e-26	7.91331e-26	7.65452e-26	7.44101e-26	7.22448e-26	7.08995e-26	7.14333e-26	7.36137e-26	7.56512e-26	7.54662e-26	7.26942e-26	6.87332e-26	6.50194e-26	6.19415e-26	5.89827e-26	5.59933e-26	5.36158e-26	5.21004e-26	5.11578e-26	5.06199e-26	5.052e-26	5.12483e-26	5.29328e-26	5.43105e-26	5.39134e-26	5.24344e-26	5.18718e-26	5.24361e-26	5.26753e-26	5.20599e-26	5.11175e-26	5.03001e-26
	1.41629e-25	1.41571e-25	1.42097e-25	1.4592e-25	1.51752e-25	1.56131e-25	1.57955e-25	1.57226e-25	1.55386e-25	1.55282e-25	1.56699e-25	1.57407e-25	1.55752e-25	1.50456e-25	1.4286e-25	1.36169e-25	1.31665e-25	1.29088e-25	1.27807e-25	1.27313e-25	1.29108e-25	1.35765e-25	1.47685e-25	1.6343e-25	1.8313e-25	2.11891e-25	2.57268e-25	3.1671e-25	3.66509e-25	3.7484e-25	3.3832e-25	2.87966e-25	2.49818e-25	2.2598e-25	2.07958e-25	1.88952e-25	1.70064e-25	1.5436e-25	1.39654e-25	1.25053e-25	1.13134e-25	1.03742e-25	9.54845e-26	8.90001e-26	8.42561e-26	7.98452e-26	7.54667e-26	7.17917e-26	6.91714e-26
	1.93933e-25	1.79837e-25	1.63606e-25	1.5489e-25	1.46385e-25	1.33404e-25	1.21675e-25	1.16836e-25	1.1839e-25	1.21387e-25	1.21845e-25	1.19712e-25	1.15782e-25	1.10379e-25	1.05217e-25	1.01791e-25	9.97602e-26	9.96817e-26	1.03331e-25	1.10511e-25	1.20198e-25	1.34518e-25	1.58154e-25	1.91531e-25	2.27175e-25	2.57168e-25	2.81205e-25	3.05421e-25	3.28081e-25	3.29546e-25	2.97936e-25	2.52679e-25	2.17023e-25	1.89766e-25	1.61125e-25	1.31678e-25	1.06928e-25	8.87967e-26	7.63951e-26	6.87121e-26	6.34329e-26	5.75717e-26	5.17321e-26	4.862e-26	4.79584e-26	4.74715e-26	4.63414e-26	4.50523e-26	4.40693e-26
	2.41082e-25	2.31073e-25	2.26692e-25	2.19339e-25	2.15735e-25	2.25249e-25	2.38066e-25	2.34007e-25	2.11805e-25	1.91561e-25	1.89846e-25	2.03396e-25	2.16619e-25	2.20751e-25	2.19163e-25	2.12609e-25	1.95404e-25	1.70656e-25	1.49441e-25	1.37184e-25	1.3365e-25	1.37095e-25	1.45085e-25	1.58135e-25	1.79372e-25	2.07463e-25	2.41014e-25	2.85098e-25	3.35644e-25	3.73041e-25	3.81751e-25	3.60057e-25	3.1493e-25	2.59826e-25	2.12012e-25	1.81136e-25	1.62723e-25	1.49706e-25	1.40389e-25	1.34036e-25	1.29909e-25	1.27721e-25	1.26779e-25	1.26018e-25	1.23469e-25	1.18651e-25	1.13755e-25	1.09771e-25	1.05485e-25
	2.09347e-25	1.97864e-25	1.88822e-25	1.84868e-25	1.82497e-25	1.79838e-25	1.77107e-25	1.73984e-25	1.70024e-25	1.65355e-25	1.60178e-25	1.54832e-25	1.49204e-25	1.42241e-25	1.33739e-25	1.25417e-25	1.1963e-25	1.17018e-25	1.16717e-25	1.1861e-25	1.2338e-25	1.32266e-25	1.47864e-25	1.73802e-25	2.11858e-25	2.59871e-25	3.09586e-25	3.46864e-25	3.63477e-25	3.56517e-25	3.19927e-25	2.61901e-25	2.05777e-25	1.63721e-25	1.3477e-25	1.1535e-25	1.01964e-25	9.34053e-26	8.81249e-26	8.29639e-26	7.73836e-26	7.28758e-26	7.00125e-26	6.88672e-26	6.834e-26	6.63827e-26	6.34623e-26	6.17029e-26	6.09779e-26
	1.22858e-25	1.22937e-25	1.29596e-25	1.40112e-25	1.42961e-25	1.3556e-25	1.33597e-25	1.51313e-25	1.76474e-25	1.82114e-25	1.64303e-25	1.4272e-25	1.28546e-25	1.19313e-25	1.13656e-25	1.1203e-25	1.11968e-25	1.11163e-25	1.12379e-25	1.20806e-25	1.37577e-25	1.62853e-25	2.02146e-25	2.65287e-25	3.61782e-25	4.67241e-25	5.00191e-25	4.11955e-25	2.68029e-25	1.60031e-25	1.07751e-25	8.70161e-26	7.78084e-26	7.13546e-26	6.56017e-26	6.05672e-26	5.60573e-26	5.24991e-26	5.07236e-26	5.03813e-26	4.97131e-26	4.79272e-26	4.63347e-26	4.57951e-26	4.56434e-26	4.51765e-26	4.42701e-26	4.33879e-26	4.32416e-26
Sham
Frequency	3	3.25	3.5	3.75	4	4.25	4.5	4.75	5	5.25	5.5	5.75	6	6.25	6.5	6.75	7	7.25	7.5	7.75	8	8.25	8.5	8.75	9	9.25	9.5	9.75	10	10.25	10.5	10.75	11	11.25	11.5	11.75	12	12.25	12.5	12.75	13	13.25	13.5	13.75	14	14.25	14.5	14.75	15
	1.67754e-25	1.78169e-25	1.69179e-25	1.49067e-25	1.33902e-25	1.26519e-25	1.23273e-25	1.23302e-25	1.25465e-25	1.26518e-25	1.24761e-25	1.21376e-25	1.18526e-25	1.17999e-25	1.18479e-25	1.15913e-25	1.09634e-25	1.03114e-25	9.83348e-26	9.54551e-26	9.54358e-26	9.86059e-26	1.0487e-25	1.15268e-25	1.31863e-25	1.61595e-25	2.17489e-25	3.01899e-25	3.86818e-25	4.25464e-25	3.92139e-25	3.0888e-25	2.23774e-25	1.6457e-25	1.28648e-25	1.06844e-25	9.40639e-26	8.55759e-26	7.86237e-26	7.37506e-26	7.09906e-26	6.88779e-26	6.67273e-26	6.49499e-26	6.36084e-26	6.27667e-26	6.30315e-26	6.40131e-26	6.46667e-26
	1.5508e-25	1.5396e-25	1.50615e-25	1.49675e-25	1.51982e-25	1.54976e-25	1.58789e-25	1.65437e-25	1.74028e-25	1.80883e-25	1.85638e-25	1.91445e-25	1.97851e-25	1.99577e-25	1.92511e-25	1.79744e-25	1.68014e-25	1.58923e-25	1.50612e-25	1.43631e-25	1.39099e-25	1.35274e-25	1.30927e-25	1.28054e-25	1.27949e-25	1.29738e-25	1.32784e-25	1.38531e-25	1.51041e-25	1.68906e-25	1.78633e-25	1.70667e-25	1.51826e-25	1.31976e-25	1.1524e-25	1.02921e-25	9.4056e-26	8.7726e-26	8.4896e-26	8.48063e-26	8.35422e-26	8.00436e-26	7.78773e-26	7.8177e-26	7.84447e-26	7.78897e-26	7.79691e-26	7.89152e-26	7.8668e-26
	1.16767e-25	1.12235e-25	1.09952e-25	1.07702e-25	1.04922e-25	1.03315e-25	1.04562e-25	1.07651e-25	1.09975e-25	1.11451e-25	1.14091e-25	1.17819e-25	1.21284e-25	1.24174e-25	1.26812e-25	1.31359e-25	1.4037e-25	1.52255e-25	1.6351e-25	1.73964e-25	1.84458e-25	1.92397e-25	1.94448e-25	1.91176e-25	1.86005e-25	1.8068e-25	1.75313e-25	1.71538e-25	1.69129e-25	1.64494e-25	1.57866e-25	1.54726e-25	1.56908e-25	1.58636e-25	1.56212e-25	1.53652e-25	1.53939e-25	1.5566e-25	1.58538e-25	1.62969e-25	1.68196e-25	1.74928e-25	1.84276e-25	1.93797e-25	2.00267e-25	2.04769e-25	2.08793e-25	2.10724e-25	2.1027e-25
	3.2232e-25	2.84434e-25	2.6469e-25	2.67073e-25	2.75631e-25	2.75014e-25	2.65422e-25	2.57357e-25	2.57812e-25	2.66043e-25	2.72472e-25	2.6795e-25	2.5687e-25	2.50932e-25	2.53788e-25	2.58081e-25	2.58912e-25	2.61585e-25	2.71547e-25	2.89209e-25	3.13128e-25	3.40689e-25	3.74541e-25	4.29168e-25	5.15309e-25	6.14687e-25	6.93887e-25	7.49017e-25	7.99928e-25	8.33314e-25	8.01557e-25	6.95681e-25	5.70348e-25	4.75439e-25	4.08175e-25	3.47323e-25	2.90131e-25	2.41951e-25	2.03315e-25	1.74792e-25	1.56804e-25	1.46909e-25	1.42506e-25	1.41724e-25	1.41572e-25	1.39139e-25	1.35291e-25	1.33758e-25	1.36011e-25
	2.80567e-25	2.46511e-25	2.19072e-25	1.96269e-25	1.81608e-25	1.7384e-25	1.67629e-25	1.59708e-25	1.49632e-25	1.37903e-25	1.26747e-25	1.19385e-25	1.15899e-25	1.13329e-25	1.11347e-25	1.12266e-25	1.14668e-25	1.14392e-25	1.11902e-25	1.11036e-25	1.12642e-25	1.15294e-25	1.17638e-25	1.183e-25	1.17176e-25	1.14382e-25	1.08727e-25	1.00325e-25	9.13052e-26	8.33645e-26	7.67052e-26	7.11039e-26	6.69377e-26	6.42238e-26	6.25976e-26	6.21645e-26	6.2189e-26	6.12144e-26	5.93598e-26	5.77504e-26	5.65893e-26	5.60632e-26	5.65948e-26	5.75322e-26	5.8542e-26	5.99859e-26	6.14482e-26	6.29224e-26	6.47619e-26
	2.09474e-25	1.82497e-25	1.65447e-25	1.56939e-25	1.52717e-25	1.50662e-25	1.51193e-25	1.53486e-25	1.54274e-25	1.52357e-25	1.49871e-25	1.47679e-25	1.4494e-25	1.43622e-25	1.46112e-25	1.5067e-25	1.5611e-25	1.6334e-25	1.71249e-25	1.81386e-25	2.0384e-25	2.47873e-25	3.05842e-25	3.55518e-25	3.80685e-25	3.83789e-25	3.90146e-25	4.37715e-25	5.2912e-25	6.10948e-25	6.29159e-25	5.75574e-25	4.80086e-25	3.81428e-25	2.98544e-25	2.30166e-25	1.77978e-25	1.46248e-25	1.27295e-25	1.1131e-25	9.67538e-26	8.4607e-26	7.6284e-26	7.26519e-26	7.16389e-26	7.09537e-26	7.02402e-26	6.98674e-26	6.9565e-26
	2.29783e-25	3.70074e-25	4.09568e-25	3.59339e-25	2.96586e-25	2.58267e-25	2.34766e-25	2.12008e-25	1.87196e-25	1.66758e-25	1.57136e-25	1.55837e-25	1.54341e-25	1.49556e-25	1.45605e-25	1.44443e-25	1.42302e-25	1.363e-25	1.28116e-25	1.19909e-25	1.12563e-25	1.06582e-25	1.01768e-25	9.81466e-26	9.52174e-26	9.1419e-26	8.65955e-26	8.1602e-26	7.68795e-26	7.30137e-26	7.02559e-26	6.80234e-26	6.57519e-26	6.37888e-26	6.3219e-26	6.47088e-26	6.74192e-26	6.92431e-26	6.87608e-26	6.66082e-26	6.44462e-26	6.3225e-26	6.24724e-26	6.09207e-26	5.82713e-26	5.56949e-26	5.39959e-26	5.28815e-26	5.18624e-26
	1.211e-25	1.14329e-25	1.12564e-25	1.11437e-25	1.08489e-25	1.05155e-25	1.03104e-25	1.0185e-25	9.99403e-26	9.68249e-26	9.32527e-26	9.03437e-26	8.86338e-26	8.77894e-26	8.7376e-26	8.77384e-26	8.99431e-26	9.55279e-26	1.05284e-25	1.18856e-25	1.36246e-25	1.57048e-25	1.79341e-25	1.99329e-25	2.10244e-25	2.07153e-25	1.93743e-25	1.78429e-25	1.65392e-25	1.5343e-25	1.41835e-25	1.32635e-25	1.25494e-25	1.17387e-25	1.08946e-25	1.02543e-25	9.7019e-26	9.06374e-26	8.39661e-26	7.81854e-26	7.37698e-26	7.05531e-26	6.82206e-26	6.61804e-26	6.38529e-26	6.17494e-26	6.06944e-26	6.04741e-26	6.04466e-26
	2.59509e-25	2.1822e-25	1.92057e-25	1.72765e-25	1.58222e-25	1.48113e-25	1.4125e-25	1.37825e-25	1.37891e-25	1.38348e-25	1.36507e-25	1.33023e-25	1.2955e-25	1.27096e-25	1.25224e-25	1.21716e-25	1.15479e-25	1.0923e-25	1.06332e-25	1.0625e-25	1.06416e-25	1.05603e-25	1.0333e-25	1.00303e-25	9.86144e-26	9.82486e-26	9.80244e-26	9.97588e-26	1.05647e-25	1.14526e-25	1.23899e-25	1.33088e-25	1.43372e-25	1.54021e-25	1.60924e-25	1.63034e-25	1.63568e-25	1.62262e-25	1.55395e-25	1.43278e-25	1.30149e-25	1.18499e-25	1.08649e-25	1.01117e-25	9.55992e-26	9.07385e-26	8.65683e-26	8.38763e-26	8.15831e-26
	1.71878e-25	1.60945e-25	1.50749e-25	1.42021e-25	1.34937e-25	1.29137e-25	1.25342e-25	1.25517e-25	1.29758e-25	1.34629e-25	1.38196e-25	1.41657e-25	1.45036e-25	1.47067e-25	1.49621e-25	1.60627e-25	1.85897e-25	2.16037e-25	2.32659e-25	2.26599e-25	2.03913e-25	1.79867e-25	1.67693e-25	1.70305e-25	1.79176e-25	1.80048e-25	1.66321e-25	1.45219e-25	1.26298e-25	1.10418e-25	9.53352e-26	8.27801e-26	7.42253e-26	6.80079e-26	6.23953e-26	5.7217e-26	5.31166e-26	5.03492e-26	4.84004e-26	4.66286e-26	4.48593e-26	4.37654e-26	4.46508e-26	4.72176e-26	4.8512e-26	4.69857e-26	4.47094e-26	4.33704e-26	4.2422e-26
	1.54978e-25	1.53819e-25	1.52375e-25	1.46219e-25	1.38597e-25	1.34951e-25	1.33928e-25	1.3289e-25	1.3367e-25	1.35557e-25	1.3419e-25	1.29811e-25	1.26679e-25	1.25576e-25	1.24326e-25	1.24288e-25	1.28669e-25	1.36733e-25	1.45569e-25	1.54485e-25	1.6578e-25	1.83029e-25	2.0901e-25	2.43196e-25	2.80756e-25	3.12494e-25	3.26023e-25	3.15824e-25	2.89271e-25	2.55784e-25	2.17654e-25	1.75674e-25	1.36725e-25	1.08203e-25	9.00779e-26	7.86367e-26	7.12515e-26	6.60162e-26	6.23144e-26	6.05532e-26	5.97407e-26	5.82901e-26	5.68411e-26	5.66712e-26	5.65577e-26	5.50976e-26	5.34022e-26	5.24281e-26	5.19262e-26
	2.87341e-25	2.7273e-25	2.60655e-25	2.49303e-25	2.40381e-25	2.33706e-25	2.25931e-25	2.1809e-25	2.13535e-25	2.10184e-25	2.06369e-25	2.03327e-25	2.01044e-25	2.01313e-25	2.04868e-25	2.07398e-25	2.07762e-25	2.0929e-25	2.11605e-25	2.12419e-25	2.14727e-25	2.24938e-25	2.46132e-25	2.75793e-25	3.13239e-25	3.70688e-25	4.48882e-25	4.98269e-25	4.64398e-25	3.66275e-25	2.68414e-25	2.04162e-25	1.67805e-25	1.44723e-25	1.25743e-25	1.09814e-25	9.8888e-26	9.16231e-26	8.55099e-26	7.99865e-26	7.57273e-26	7.30893e-26	7.16597e-26	7.14449e-26	7.19803e-26	7.15851e-26	7.01853e-26	6.92612e-26	6.89777e-26
	2.41976e-25	2.08595e-25	1.82976e-25	1.60453e-25	1.4216e-25	1.30898e-25	1.25498e-25	1.24835e-25	1.29304e-25	1.36488e-25	1.43341e-25	1.49003e-25	1.4938e-25	1.41581e-25	1.32875e-25	1.30876e-25	1.34773e-25	1.41523e-25	1.48634e-25	1.53647e-25	1.56301e-25	1.58146e-25	1.62018e-25	1.72149e-25	1.93031e-25	2.28422e-25	2.77218e-25	3.30549e-25	3.72572e-25	3.84248e-25	3.59206e-25	3.13939e-25	2.72814e-25	2.53992e-25	2.62645e-25	2.77758e-25	2.66362e-25	2.22668e-25	1.70192e-25	1.3074e-25	1.07836e-25	9.4009e-26	8.401e-26	7.66849e-26	7.05414e-26	6.45993e-26	5.98071e-26	5.6753e-26	5.44488e-26
	3.73753e-25	3.45878e-25	3.35807e-25	3.31951e-25	3.24003e-25	3.16944e-25	3.282e-25	3.7295e-25	4.296e-25	4.42336e-25	3.93995e-25	3.26958e-25	2.76765e-25	2.4514e-25	2.25014e-25	2.11572e-25	2.01791e-25	1.93638e-25	1.84903e-25	1.75243e-25	1.68361e-25	1.68827e-25	1.76513e-25	1.88351e-25	2.03838e-25	2.23853e-25	2.47228e-25	2.68208e-25	2.75914e-25	2.64224e-25	2.38525e-25	2.07313e-25	1.75815e-25	1.47561e-25	1.25289e-25	1.09343e-25	9.77469e-26	8.9605e-26	8.47077e-26	8.17331e-26	8.01295e-26	7.97696e-26	8.00926e-26	8.10537e-26	8.23169e-26	8.33688e-26	8.44973e-26	8.5948e-26	8.77575e-26
	1.53811e-25	1.48786e-25	1.4938e-25	1.54758e-25	1.55054e-25	1.46344e-25	1.34501e-25	1.25297e-25	1.19596e-25	1.15635e-25	1.13337e-25	1.1334e-25	1.13256e-25	1.1108e-25	1.07841e-25	1.04703e-25	1.01585e-25	9.72995e-26	9.12177e-26	8.49615e-26	8.02122e-26	7.7247e-26	7.61498e-26	7.68755e-26	7.8463e-26	7.93839e-26	7.93522e-26	7.87412e-26	7.6398e-26	7.18815e-26	6.70941e-26	6.34963e-26	6.13018e-26	6.03813e-26	5.99974e-26	5.93987e-26	5.87504e-26	5.87881e-26	6.00334e-26	6.18833e-26	6.26417e-26	6.1719e-26	6.04668e-26	5.987e-26	5.95917e-26	5.9668e-26	6.06908e-26	6.20293e-26	6.23762e-26
	1.41535e-25	1.44225e-25	1.47037e-25	1.50181e-25	1.52542e-25	1.52688e-25	1.5115e-25	1.50874e-25	1.53206e-25	1.55704e-25	1.56755e-25	1.58331e-25	1.60402e-25	1.58921e-25	1.51965e-25	1.4272e-25	1.35401e-25	1.30636e-25	1.27979e-25	1.29856e-25	1.37925e-25	1.50171e-25	1.65373e-25	1.87008e-25	2.18857e-25	2.61083e-25	3.1684e-25	3.94824e-25	4.92916e-25	5.7379e-25	5.78527e-25	4.93573e-25	3.75088e-25	2.82858e-25	2.28785e-25	1.96627e-25	1.7334e-25	1.54564e-25	1.38488e-25	1.23781e-25	1.10693e-25	9.96163e-26	9.05743e-26	8.38764e-26	7.92325e-26	7.57123e-26	7.2379e-26	6.89849e-26	6.60705e-26
	2.84366e-25	2.5978e-25	2.0626e-25	1.72237e-25	1.63652e-25	1.57106e-25	1.42731e-25	1.29688e-25	1.28357e-25	1.39479e-25	1.5223e-25	1.53368e-25	1.41522e-25	1.26498e-25	1.16473e-25	1.11777e-25	1.09708e-25	1.09818e-25	1.14213e-25	1.26381e-25	1.49355e-25	1.85285e-25	2.35493e-25	2.95387e-25	3.51857e-25	3.93365e-25	4.2114e-25	4.42019e-25	4.50007e-25	4.30261e-25	3.83647e-25	3.26816e-25	2.71199e-25	2.20025e-25	1.76078e-25	1.41102e-25	1.14136e-25	9.38835e-26	8.03034e-26	7.27142e-26	6.77562e-26	6.22284e-26	5.66835e-26	5.2876e-26	5.03848e-26	4.81914e-26	4.6405e-26	4.50531e-26	4.3829e-26
	2.38802e-25	2.33992e-25	2.21188e-25	2.09814e-25	2.13874e-25	2.21278e-25	2.12253e-25	1.91196e-25	1.74364e-25	1.66409e-25	1.63526e-25	1.6806e-25	1.8938e-25	2.19411e-25	2.26656e-25	2.02511e-25	1.78825e-25	1.75362e-25	1.76705e-25	1.71021e-25	1.6668e-25	1.73927e-25	1.95499e-25	2.26194e-25	2.618e-25	3.0963e-25	3.74906e-25	4.43866e-25	4.93331e-25	5.10626e-25	4.95634e-25	4.49637e-25	3.79022e-25	3.0423e-25	2.44909e-25	2.03664e-25	1.75625e-25	1.58796e-25	1.49317e-25	1.41651e-25	1.34751e-25	1.30023e-25	1.27207e-25	1.25044e-25	1.21582e-25	1.15922e-25	1.10304e-25	1.06426e-25	1.03385e-25
	2.03683e-25	2.01053e-25	1.86834e-25	1.72838e-25	1.6731e-25	1.64575e-25	1.5933e-25	1.53653e-25	1.50111e-25	1.47645e-25	1.44216e-25	1.40055e-25	1.36246e-25	1.32042e-25	1.26771e-25	1.21115e-25	1.15899e-25	1.12109e-25	1.10757e-25	1.13161e-25	1.20602e-25	1.33457e-25	1.51561e-25	1.75318e-25	2.09618e-25	2.59916e-25	3.20044e-25	3.76642e-25	4.19385e-25	4.31801e-25	3.94536e-25	3.1639e-25	2.34845e-25	1.75506e-25	1.37324e-25	1.13416e-25	1.00116e-25	9.19874e-26	8.49606e-26	7.9503e-26	7.62056e-26	7.35426e-26	7.04043e-26	6.76782e-26	6.57834e-26	6.35398e-26	6.10985e-26	5.94888e-26	5.81765e-26
	1.3807e-25	1.39574e-25	1.42317e-25	1.44056e-25	1.4342e-25	1.43275e-25	1.62825e-25	2.28827e-25	3.14475e-25	3.3839e-25	2.80121e-25	2.07566e-25	1.67411e-25	1.48441e-25	1.34852e-25	1.25375e-25	1.19771e-25	1.16922e-25	1.19585e-25	1.3041e-25	1.49216e-25	1.80395e-25	2.36791e-25	3.33935e-25	4.67937e-25	5.83382e-25	5.97738e-25	4.91242e-25	3.34882e-25	2.10142e-25	1.41811e-25	1.12428e-25	1.01053e-25	9.5296e-26	8.75271e-26	7.60283e-26	6.50158e-26	5.80313e-26	5.49996e-26	5.4236e-26	5.33812e-26	5.11333e-26	4.88398e-26	4.79916e-26	4.79889e-26	4.76124e-26	4.66849e-26	4.59092e-26	4.59995e-26
[truncated: 88 more columns]

## Sheet: Figure4
Figure 4b-e	delta power	spatial correlation	frequency mismatch	e-field
	2.1021e-25	0.629584	0	0.13741
	1.22551e-25	0.561109	0	0.112649
	2.23596e-26	0.764682	-0.25	0.204553
	4.04372e-25	0.684744	-0.5	0.138799
	1.37747e-26	0.484463	-3.25	0.139509
	6.42883e-27	0.470019	-1.5	0.155349
	2.34366e-25	0.697944	1.5	0.115916
	3.00268e-25	0.586125	-0.5	0.129242
	2.24537e-25	0.510579	0.5	0.123803
	6.26587e-25	0.605609	0	0.153281
	-9.2746e-26	0.416422	0.75	0.116753
	5.6743e-26	0.474999	0.5	0.136909
	9.05319e-25	0.618762	0.25	0.141069
	1.95953e-26	0.233551	1	0.104977
	-7.06012e-26	0.21772	-0.25	0.0841226
	1.88832e-25	0.515691	0.75	0.139817
	1.12054e-25	0.459	0.5	0.121819
	1.44534e-24	0.738602	0.25	0.166363
	7.86438e-27	0.288384	0	0.134924
	1.82032e-25	0.400705	0.25	0.0863965
Figure 4g-j	delta power	spatial correlation	frequency mismatch	e-field
	2.83451e-25	0.627987	-0.25	0.156532
	-6.29583e-26	0.225254	-0.5	0.112322
	3.32135e-26	-0.126938	-1.5	0.369446
	4.2086e-25	0.689687	-0.25	0.114504
	4.65748e-26	0.733802	0.5	0.0937082
	-2.69048e-25	0.571363	-0.5	0.106975
	-1.20949e-26	0.524475	0	0.137062
	-8.94448e-27	0.499948	1	0.101799
	7.49179e-26	0.717416	-2	0.125018
	6.12473e-26	0.682396	0.5	0.119027
	-2.2516e-26	0.762138	0	0.127085
	1.30715e-25	0.574493	0	0.154134
	2.22672e-25	0.672518	-0.25	0.123537
	-4.15054e-26	0.692726	0	0.131256
	1.5506e-26	0.6	3	0.108497
	3.18438e-25	0.634818	-0.25	0.141475
	2.0769e-25	0.577834	-0.25	0.0796855
	2.49801e-25	0.706196	-0.5	0.139989
	1.16788e-25	0.538644	0	0.103551
	3.51163e-25	0.642065	0.5	0.0936302

## Sheet: Figure5
Figure 5a
	observed	predicted
	2.1021e-25	4.73335e-25
	1.2255e-25	2.97475e-25
	2.236e-26	7.54519e-26
	4.0437e-25	1.99247e-25
	1.3775e-26	7.8529e-26
	6.4288e-27	-1.76136e-27
	2.3437e-25	2.0762e-25
	3.0027e-25	2.95133e-25
	2.2454e-25	2.01093e-25
	6.2659e-25	4.81139e-25
	-9.2746e-26	-4.35444e-26
	5.6743e-26	1.82328e-25
	9.0532e-25	6.15215e-25
	1.9595e-26	2.30734e-26
	-7.0601e-26	-8.14055e-26
	1.8883e-25	3.89801e-25
	1.1205e-25	8.53971e-26
	1.4453e-24	1.44889e-24
	7.8644e-27	-1.35237e-25
	1.8203e-25	1.28065e-25
Figure 5b
	observed	predicted
	1.3406e-25	1.60745e-25
	-3.4259e-25	-1.78803e-26
	5.0946e-26	3.38713e-26
	1.9633e-25	1.24478e-25
	2.8831e-26	1.72416e-25
	-5.5813e-25	7.24174e-26
	-1.122e-26	5.25505e-26
	-1.0721e-26	2.7559e-26
	6.8258e-26	1.9812e-25
	3.4111e-26	1.19603e-25
	-9.5074e-26	1.73444e-25
	9.8972e-26	8.57835e-26
	2.0792e-25	1.32852e-25
	-1.0351e-25	1.41415e-25
	6.4763e-27	7.79647e-26
	1.8628e-25	1.42905e-25
	2.0823e-25	4.14858e-26
	2.4222e-25	1.97732e-25
	4.8e-26	5.53577e-26
	5.4813e-26	1.2314e-25
Figure 5c
	observed	predicted
	2.1021e-25	5.06172e-25
	1.2255e-25	3.3524e-25
	2.236e-26	8.08422e-25
	4.0437e-25	6.41493e-26
	1.3775e-26	2.12915e-25
	6.4288e-27	-9.24627e-27
	2.3437e-25	1.9294e-26
	3.0027e-25	2.93883e-25
	2.2454e-25	1.99011e-25
	6.2659e-25	4.63172e-25
	-9.2746e-26	-3.5108e-26
	5.6743e-26	2.08233e-25
	9.0532e-25	5.75495e-25
	1.9595e-26	3.65745e-26
	-7.0601e-26	-1.45449e-25
	1.8883e-25	4.35953e-25
	1.1205e-25	8.26621e-26
	1.4453e-24	1.46423e-24
	7.8644e-27	-2.65943e-25
	1.8203e-25	1.03726e-25
Figure 5d
	observed	predicted
	2.9407e-26	1.39695e-25
	1.4595e-25	1.09778e-25
	1.8509e-25	1.66874e-25
	2.1261e-26	1.57892e-25
	1.7128e-25	2.13493e-25
	-2.0408e-26	-8.17825e-26
	7.4018e-26	1.65589e-25
	4.5268e-25	2.93808e-25
	6.0906e-26	6.6301e-26
	1.889e-25	1.80663e-25
	1.1301e-25	1.21039e-25
	1.0832e-26	-8.3625e-27
	-1.3386e-26	5.71301e-26
	2.8724e-25	1.03553e-25
	5.3222e-25	4.20146e-25
	1.0092e-25	2.86647e-25
	1.4607e-25	2.09709e-26
	-1.4247e-25	-1.12421e-25
	1.2918e-26	5.54251e-26

## Sheet: Figure6b
	tACS	sham
	2.73442e-26	-2.0628e-27
	1.09233e-25	-3.6716e-26
	1.74103e-25	-1.09917e-26
	2.92879e-26	8.027e-27
	1.9165e-25	2.03679e-26
	-3.18188e-27	1.72264e-26
	6.95659e-25	6.21641e-25
	2.37909e-25	-2.14773e-25
	7.12078e-26	1.03018e-26
	1.91341e-25	2.44531e-27
	1.29353e-25	1.63415e-26
	4.1107e-26	3.02754e-26
	-2.81113e-26	-1.47257e-26
	-6.4372e-26	-3.51616e-25
	6.54147e-25	1.21924e-25
	1.29806e-25	2.88813e-26
	3.84544e-25	2.3847e-25
	-1.55048e-26	1.26967e-25
	1.18965e-26	-1.02187e-27

## Sheet: Figure6c
Baseline
Frequency	3	3.25	3.5	3.75	4	4.25	4.5	4.75	5	5.25	5.5	5.75	6	6.25	6.5	6.75	7	7.25	7.5	7.75	8	8.25	8.5	8.75	9	9.25	9.5	9.75	10	10.25	10.5	10.75	11	11.25	11.5	11.75	12	12.25	12.5	12.75	13	13.25	13.5	13.75	14	14.25	14.5	14.75	15
	1.46198e-25	1.41617e-25	1.37184e-25	1.33616e-25	1.29273e-25	1.23537e-25	1.18732e-25	1.15352e-25	1.12089e-25	1.08569e-25	1.05256e-25	1.02061e-25	9.79297e-26	9.3315e-26	9.01648e-26	8.86664e-26	8.79626e-26	8.77378e-26	8.77477e-26	8.83435e-26	9.0591e-26	9.475e-26	9.93875e-26	1.02466e-25	1.02844e-25	1.00745e-25	9.76309e-26	9.53359e-26	9.40301e-26	9.224e-26	8.95193e-26	8.62945e-26	8.27384e-26	7.95995e-26	7.70466e-26	7.41157e-26	7.10034e-26	6.86986e-26	6.7206e-26	6.64172e-26	6.59432e-26	6.43158e-26	6.14256e-26	5.89713e-26	5.71427e-26	5.50062e-26	5.32477e-26	5.25776e-26	5.2082e-26
	3.04192e-25	2.78835e-25	2.5067e-25	2.28165e-25	2.27633e-25	2.43565e-25	2.51476e-25	2.51533e-25	2.75243e-25	3.24474e-25	3.51497e-25	3.32286e-25	3.02266e-25	2.95108e-25	3.07046e-25	3.2312e-25	3.40154e-25	3.6668e-25	4.08021e-25	4.62814e-25	5.3204e-25	6.11069e-25	6.82029e-25	7.37896e-25	7.98624e-25	8.8302e-25	9.86514e-25	1.07943e-24	1.11932e-24	1.10531e-24	1.07429e-24	1.01e-24	8.57488e-25	6.34333e-25	4.30967e-25	3.07374e-25	2.48677e-25	2.14789e-25	1.85693e-25	1.57692e-25	1.33322e-25	1.16951e-25	1.07357e-25	1.00642e-25	9.58219e-26	9.24756e-26	8.98343e-26	8.7263e-26	8.46671e-26
	2.88723e-25	2.41316e-25	2.21638e-25	2.17886e-25	2.12509e-25	1.90954e-25	1.62585e-25	1.44829e-25	1.41865e-25	1.4934e-25	1.57262e-25	1.55421e-25	1.46497e-25	1.4115e-25	1.43663e-25	1.51637e-25	1.59966e-25	1.62754e-25	1.59723e-25	1.57915e-25	1.6298e-25	1.7285e-25	1.81649e-25	1.85819e-25	1.85593e-25	1.83263e-25	1.80291e-25	1.76187e-25	1.71506e-25	1.68322e-25	1.65867e-25	1.61672e-25	1.55748e-25	1.49346e-25	1.42606e-25	1.3463e-25	1.25922e-25	1.18858e-25	1.13735e-25	1.09105e-25	1.04711e-25	9.99042e-26	9.4343e-26	8.94587e-26	8.55627e-26	8.22675e-26	8.08224e-26	8.13841e-26	8.16357e-26
	9.3647e-26	8.9586e-26	9.24305e-26	9.85734e-26	1.01536e-25	9.85378e-26	9.19773e-26	8.59448e-26	8.20192e-26	7.98148e-26	7.93562e-26	7.99602e-26	7.96372e-26	7.73466e-26	7.38911e-26	7.04375e-26	6.76193e-26	6.58021e-26	6.55587e-26	6.72737e-26	6.98432e-26	7.16828e-26	7.27611e-26	7.35466e-26	7.37813e-26	7.3081e-26	7.11861e-26	6.88259e-26	6.76211e-26	6.7374e-26	6.64099e-26	6.44336e-26	6.20593e-26	5.98595e-26	5.8558e-26	5.78822e-26	5.68523e-26	5.52674e-26	5.35603e-26	5.24032e-26	5.16531e-26	5.03136e-26	4.85645e-26	4.71289e-26	4.56736e-26	4.3924e-26	4.25064e-26	4.22927e-26	4.34295e-26
	2.5859e-25	2.54749e-25	2.59958e-25	2.60828e-25	2.51757e-25	2.42799e-25	2.41863e-25	2.43386e-25	2.40349e-25	2.34919e-25	2.32914e-25	2.35389e-25	2.39856e-25	2.43043e-25	2.44319e-25	2.48125e-25	2.56846e-25	2.66187e-25	2.74177e-25	2.89587e-25	3.22425e-25	3.76572e-25	4.65206e-25	6.08882e-25	7.96439e-25	9.74872e-25	1.08983e-24	1.10701e-24	1.02014e-24	8.72408e-25	7.23317e-25	5.93277e-25	4.78578e-25	3.80547e-25	3.00175e-25	2.36896e-25	1.90876e-25	1.58767e-25	1.36433e-25	1.22008e-25	1.13655e-25	1.0935e-25	1.07724e-25	1.07444e-25	1.06935e-25	1.05872e-25	1.05806e-25	1.07431e-25	1.09724e-25
	2.36941e-25	2.03961e-25	1.73735e-25	1.51921e-25	1.38829e-25	1.29957e-25	1.21317e-25	1.12976e-25	1.0555e-25	9.90724e-26	9.39306e-26	8.93827e-26	8.44015e-26	7.94739e-26	7.49238e-26	7.05291e-26	6.69733e-26	6.50349e-26	6.44326e-26	6.35697e-26	6.10999e-26	5.82088e-26	5.67742e-26	5.65999e-26	5.66504e-26	5.65126e-26	5.60316e-26	5.52555e-26	5.45302e-26	5.44634e-26	5.53951e-26	5.66013e-26	5.70078e-26	5.63116e-26	5.48401e-26	5.32942e-26	5.23019e-26	5.15115e-26	5.02513e-26	4.86612e-26	4.73728e-26	4.67451e-26	4.61092e-26	4.45508e-26	4.27325e-26	4.20817e-26	4.27979e-26	4.37715e-26	4.34892e-26
	1.60472e-25	1.61403e-25	1.60131e-25	1.5807e-25	1.56974e-25	1.55502e-25	1.52218e-25	1.48651e-25	1.45604e-25	1.42432e-25	1.39841e-25	1.38762e-25	1.39933e-25	1.44515e-25	1.52798e-25	1.64379e-25	1.78457e-25	1.94084e-25	2.13678e-25	2.42935e-25	2.84335e-25	3.36838e-25	4.02151e-25	4.77425e-25	5.40956e-25	5.64646e-25	5.43894e-25	4.99356e-25	4.46709e-25	3.85776e-25	3.22937e-25	2.7242e-25	2.35868e-25	2.05969e-25	1.79655e-25	1.58175e-25	1.43363e-25	1.33906e-25	1.26159e-25	1.19034e-25	1.13172e-25	1.08397e-25	1.04673e-25	1.01946e-25	9.9128e-26	9.61361e-26	9.48401e-26	9.46527e-26	9.27506e-26
	1.73671e-25	1.75498e-25	1.63419e-25	1.44268e-25	1.34473e-25	1.37485e-25	1.42448e-25	1.40304e-25	1.33297e-25	1.29953e-25	1.38751e-25	1.59592e-25	1.76732e-25	1.74281e-25	1.54017e-25	1.29451e-25	1.12494e-25	1.06885e-25	1.101e-25	1.20217e-25	1.37259e-25	1.62533e-25	2.03668e-25	2.70396e-25	3.5883e-25	4.47403e-25	5.06428e-25	5.15162e-25	4.73828e-25	3.96409e-25	3.04801e-25	2.24634e-25	1.69173e-25	1.35376e-25	1.15725e-25	1.03765e-25	9.46308e-26	8.68727e-26	8.10096e-26	7.63982e-26	7.14918e-26	6.62551e-26	6.25941e-26	6.12724e-26	6.04413e-26	5.85109e-26	5.58634e-26	5.35344e-26	5.21025e-26
	1.3687e-25	1.33282e-25	1.27747e-25	1.25362e-25	1.28138e-25	1.32574e-25	1.33311e-25	1.29562e-25	1.25808e-25	1.24834e-25	1.25113e-25	1.25214e-25	1.24861e-25	1.2397e-25	1.24152e-25	1.27172e-25	1.32411e-25	1.38112e-25	1.42832e-25	1.48061e-25	1.57791e-25	1.7127e-25	1.82844e-25	1.88856e-25	1.89788e-25	1.88241e-25	1.84896e-25	1.78313e-25	1.70401e-25	1.65448e-25	1.62477e-25	1.57246e-25	1.50859e-25	1.46538e-25	1.43131e-25	1.39141e-25	1.3504e-25	1.31129e-25	1.28044e-25	1.2604e-25	1.24743e-25	1.23859e-25	1.22137e-25	1.18693e-25	1.14735e-25	1.11779e-25	1.09906e-25	1.08187e-25	1.05735e-25
	2.53536e-25	2.43578e-25	2.37084e-25	2.352e-25	2.36939e-25	2.41314e-25	2.48205e-25	2.52833e-25	2.50863e-25	2.46837e-25	2.45064e-25	2.45803e-25	2.53012e-25	2.69395e-25	2.91744e-25	3.19449e-25	3.54291e-25	3.92494e-25	4.30315e-25	4.67318e-25	4.99118e-25	5.21706e-25	5.3395e-25	5.34508e-25	5.28814e-25	5.2613e-25	5.31013e-25	5.39577e-25	5.32092e-25	4.88395e-25	4.15834e-25	3.41782e-25	2.84248e-25	2.40923e-25	2.05447e-25	1.80073e-25	1.64361e-25	1.51867e-25	1.40377e-25	1.30423e-25	1.22055e-25	1.16096e-25	1.11836e-25	1.07659e-25	1.03162e-25	9.8755e-26	9.57876e-26	9.49119e-26	9.47965e-26
	1.219e-25	1.17468e-25	1.15058e-25	1.13474e-25	1.1171e-25	1.10251e-25	1.08874e-25	1.06978e-25	1.04427e-25	1.01442e-25	9.85644e-26	9.61076e-26	9.44026e-26	9.35141e-26	9.28349e-26	9.20897e-26	9.14431e-26	9.13143e-26	9.26735e-26	9.58872e-26	1.00446e-25	1.07389e-25	1.19438e-25	1.3829e-25	1.63836e-25	1.942e-25	2.24017e-25	2.42628e-25	2.4182e-25	2.26365e-25	2.04311e-25	1.77709e-25	1.51127e-25	1.30498e-25	1.16278e-25	1.05972e-25	9.67096e-26	8.7769e-26	8.1203e-26	7.75592e-26	7.50442e-26	7.20978e-26	6.85608e-26	6.56624e-26	6.47825e-26	6.66172e-26	6.95395e-26	6.94009e-26	6.56369e-26
	1.2968e-25	1.23477e-25	1.16239e-25	1.11949e-25	1.09334e-25	1.05162e-25	9.97504e-26	9.51952e-26	9.1839e-26	8.83429e-26	8.41728e-26	8.05628e-26	7.79826e-26	7.57645e-26	7.44718e-26	7.45386e-26	7.44079e-26	7.32253e-26	7.23436e-26	7.26553e-26	7.32961e-26	7.32629e-26	7.23491e-26	7.05879e-26	6.78429e-26	6.43465e-26	6.13435e-26	6.00094e-26	5.98361e-26	5.93395e-26	5.81137e-26	5.70559e-26	5.63676e-26	5.52173e-26	5.38144e-26	5.28383e-26	5.16785e-26	5.01794e-26	4.92293e-26	4.86172e-26	4.7549e-26	4.61321e-26	4.48822e-26	4.42187e-26	4.42555e-26	4.46549e-26	4.49657e-26	4.46628e-26	4.3585e-26
	1.11376e-25	1.06027e-25	1.01105e-25	9.90816e-26	9.83755e-26	9.58794e-26	9.23495e-26	9.00773e-26	8.88488e-26	8.73708e-26	8.49831e-26	8.18292e-26	7.8729e-26	7.63309e-26	7.41624e-26	7.13774e-26	6.84838e-26	6.66113e-26	6.57297e-26	6.52186e-26	6.47104e-26	6.42192e-26	6.4851e-26	6.7189e-26	6.94508e-26	7.04927e-26	7.15025e-26	7.29992e-26	7.4022e-26	7.38386e-26	7.2479e-26	7.06855e-26	6.89599e-26	6.65506e-26	6.3042e-26	5.96415e-26	5.72842e-26	5.5508e-26	5.3726e-26	5.18708e-26	4.98152e-26	4.7392e-26	4.5169e-26	4.37045e-26	4.24563e-26	4.11134e-26	4.02934e-26	3.98986e-26	3.91884e-26
	1.9351e-25	1.67708e-25	1.5097e-25	1.46398e-25	1.48686e-25	1.49606e-25	1.45024e-25	1.38238e-25	1.33691e-25	1.32206e-25	1.32833e-25	1.33457e-25	1.33213e-25	1.35495e-25	1.43485e-25	1.56952e-25	1.7448e-25	1.94726e-25	2.20946e-25	2.6109e-25	3.1715e-25	3.79181e-25	4.34252e-25	4.80968e-25	5.24007e-25	5.62978e-25	6.03617e-25	6.52867e-25	6.88601e-25	6.69957e-25	5.90026e-25	4.87829e-25	4.00883e-25	3.33324e-25	2.77331e-25	2.35975e-25	2.10543e-25	1.92568e-25	1.76641e-25	1.62068e-25	1.49054e-25	1.39561e-25	1.33233e-25	1.2828e-25	1.25153e-25	1.22822e-25	1.18889e-25	1.14026e-25	1.1095e-25
	3.65224e-25	3.16538e-25	2.67671e-25	2.28333e-25	2.07053e-25	1.97764e-25	1.90146e-25	1.82899e-25	1.79987e-25	1.80762e-25	1.80645e-25	1.79742e-25	1.85664e-25	2.03861e-25	2.29274e-25	2.56135e-25	2.86962e-25	3.21048e-25	3.49319e-25	3.69695e-25	3.99546e-25	4.63383e-25	5.51035e-25	6.01349e-25	5.7454e-25	5.20694e-25	5.20723e-25	5.96061e-25	7.09248e-25	7.99145e-25	8.01168e-25	6.91415e-25	5.26762e-25	3.90687e-25	3.09055e-25	2.61726e-25	2.30962e-25	2.07702e-25	1.8687e-25	1.68238e-25	1.53791e-25	1.43865e-25	1.36417e-25	1.30352e-25	1.26185e-25	1.22541e-25	1.17386e-25	1.11795e-25	1.07636e-25
	2.20031e-25	2.15708e-25	2.14593e-25	2.162e-25	2.17947e-25	2.16561e-25	2.13416e-25	2.13594e-25	2.19755e-25	2.30396e-25	2.40464e-25	2.44218e-25	2.41656e-25	2.36519e-25	2.28105e-25	2.14528e-25	1.99303e-25	1.867e-25	1.76649e-25	1.68031e-25	1.62359e-25	1.6155e-25	1.64728e-25	1.69571e-25	1.74256e-25	1.79268e-25	1.88003e-25	1.99826e-25	2.08877e-25	2.12732e-25	2.12102e-25	2.07556e-25	2.0189e-25	1.99767e-25	2.05937e-25	2.25575e-25	2.59437e-25	2.90057e-25	2.87839e-25	2.46489e-25	1.91639e-25	1.48335e-25	1.21664e-25	1.05516e-25	9.4372e-26	8.65093e-26	8.13187e-26	7.78724e-26	7.57903e-26
	2.92151e-25	2.60932e-25	2.44045e-25	2.38746e-25	2.33491e-25	2.24912e-25	2.20696e-25	2.22539e-25	2.25749e-25	2.3009e-25	2.36154e-25	2.41932e-25	2.45941e-25	2.47033e-25	2.45721e-25	2.44368e-25	2.43869e-25	2.45045e-25	2.4902e-25	2.54792e-25	2.62811e-25	2.77515e-25	3.01791e-25	3.30679e-25	3.56134e-25	3.77341e-25	3.96986e-25	4.14921e-25	4.35256e-25	4.65666e-25	4.99742e-25	5.1161e-25	4.8147e-25	4.2092e-25	3.60426e-25	3.18426e-25	2.91792e-25	2.69452e-25	2.48044e-25	2.31802e-25	2.2105e-25	2.12756e-25	2.07093e-25	2.01574e-25	1.91029e-25	1.77145e-25	1.65103e-25	1.55907e-25	1.48516e-25
	2.04748e-25	2.513e-25	2.79167e-25	2.74433e-25	2.55171e-25	2.30948e-25	1.93017e-25	1.50466e-25	1.26663e-25	1.25128e-25	1.30201e-25	1.29036e-25	1.21276e-25	1.12446e-25	1.04208e-25	9.51805e-26	8.63002e-26	8.02262e-26	7.81072e-26	7.93269e-26	8.25753e-26	8.6723e-26	9.16024e-26	9.75415e-26	1.03353e-25	1.06295e-25	1.06519e-25	1.08459e-25	1.14208e-25	1.1929e-25	1.17561e-25	1.07238e-25	9.17275e-26	7.61732e-26	6.38741e-26	5.55359e-26	5.00379e-26	4.61386e-26	4.36533e-26	4.23932e-26	4.11714e-26	3.91394e-26	3.70991e-26	3.58151e-26	3.49595e-26	3.44033e-26	3.40454e-26	3.34711e-26	3.29465e-26
	1.79366e-25	1.8328e-25	1.77442e-25	1.57765e-25	1.41463e-25	1.39569e-25	1.43704e-25	1.42142e-25	1.36336e-25	1.34013e-25	1.34881e-25	1.32794e-25	1.25346e-25	1.17108e-25	1.1321e-25	1.10778e-25	1.04175e-25	9.48402e-26	8.78476e-26	8.42875e-26	8.20109e-26	7.9885e-26	7.8325e-26	7.76194e-26	7.76425e-26	7.82166e-26	7.88147e-26	7.93342e-26	8.08737e-26	8.34389e-26	8.48252e-26	8.37175e-26	8.11566e-26	7.80504e-26	7.38702e-26	6.8395e-26	6.24629e-26	5.6996e-26	5.27911e-26	5.00695e-26	4.81459e-26	4.67482e-26	4.65413e-26	4.74661e-26	4.74571e-26	4.48906e-26	4.13435e-26	3.90836e-26	3.80967e-26
tACS
Frequency	3	3.25	3.5	3.75	4	4.25	4.5	4.75	5	5.25	5.5	5.75	6	6.25	6.5	6.75	7	7.25	7.5	7.75	8	8.25	8.5	8.75	9	9.25	9.5	9.75	10	10.25	10.5	10.75	11	11.25	11.5	11.75	12	12.25	12.5	12.75	13	13.25	13.5	13.75	14	14.25	14.5	14.75	15
	1.41191e-25	1.36417e-25	1.33192e-25	1.28296e-25	1.22259e-25	1.17762e-25	1.16362e-25	1.17048e-25	1.16276e-25	1.12137e-25	1.07393e-25	1.0453e-25	1.02139e-25	9.84598e-26	9.41632e-26	9.08735e-26	8.98469e-26	9.14423e-26	9.46705e-26	9.91041e-26	1.05457e-25	1.11947e-25	1.15455e-25	1.1664e-25	1.1731e-25	1.16841e-25	1.15293e-25	1.13605e-25	1.10391e-25	1.04325e-25	9.74783e-26	9.23957e-26	8.93733e-26	8.74201e-26	8.4746e-26	8.01129e-26	7.47158e-26	7.05975e-26	6.81243e-26	6.6602e-26	6.54475e-26	6.38873e-26	6.18518e-26	6.0327e-26	5.94408e-26	5.85426e-26	5.75896e-26	5.66594e-26	5.59034e-26
	3.22051e-25	2.91541e-25	2.64921e-25	2.4433e-25	2.41712e-25	2.57066e-25	2.73178e-25	2.7689e-25	2.78226e-25	2.91592e-25	3.0564e-25	3.00077e-25	2.83468e-25	2.80911e-25	3.00193e-25	3.29313e-25	3.52303e-25	3.68657e-25	3.95843e-25	4.44908e-25	5.05748e-25	5.62772e-25	6.2161e-25	7.09851e-25	8.48127e-25	1.02154e-24	1.16496e-24	1.20099e-24	1.12354e-24	1.01808e-24	9.64512e-25	9.36907e-25	8.53605e-25	6.97927e-25	5.25203e-25	3.85925e-25	2.91265e-25	2.30574e-25	1.88495e-25	1.54778e-25	1.29059e-25	1.12737e-25	1.03653e-25	9.88438e-26	9.61644e-26	9.48758e-26	9.46061e-26	9.36883e-26	9.03713e-26
	3.69215e-25	3.02611e-25	2.77191e-25	2.81024e-25	2.84823e-25	2.59298e-25	2.15933e-25	1.87026e-25	1.82568e-25	1.94002e-25	2.05584e-25	2.01444e-25	1.85462e-25	1.75727e-25	1.79199e-25	1.91607e-25	2.04883e-25	2.09028e-25	2.03307e-25	1.97033e-25	1.97511e-25	2.07357e-25	2.233e-25	2.3605e-25	2.42635e-25	2.51656e-25	2.68317e-25	2.8388e-25	2.87197e-25	2.77371e-25	2.60214e-25	2.41679e-25	2.25649e-25	2.14014e-25	2.07778e-25	2.04129e-25	1.96162e-25	1.81688e-25	1.65792e-25	1.51998e-25	1.39864e-25	1.29249e-25	1.20555e-25	1.1342e-25	1.07476e-25	1.03635e-25	1.02355e-25	1.01732e-25	9.90863e-26
	1.13664e-25	1.07771e-25	1.04033e-25	1.06148e-25	1.10564e-25	1.10689e-25	1.04886e-25	9.7596e-26	9.31044e-26	9.17978e-26	9.17003e-26	9.13754e-26	9.07933e-26	8.95483e-26	8.72803e-26	8.50608e-26	8.34813e-26	8.22098e-26	8.18888e-26	8.33605e-26	8.59041e-26	8.81567e-26	8.99276e-26	9.16135e-26	9.25899e-26	9.20608e-26	9.06004e-26	8.90591e-26	8.67797e-26	8.28436e-26	7.84742e-26	7.55221e-26	7.37529e-26	7.18866e-26	6.93507e-26	6.63465e-26	6.34982e-26	6.11386e-26	5.9159e-26	5.77727e-26	5.70596e-26	5.61767e-26	5.46636e-26	5.32079e-26	5.23183e-26	5.19577e-26	5.21269e-26	5.27604e-26	5.39152e-26
	2.65437e-25	2.60223e-25	2.67727e-25	2.74423e-25	2.70335e-25	2.65151e-25	2.70611e-25	2.82293e-25	2.88536e-25	2.84237e-25	2.73939e-25	2.66552e-25	2.66554e-25	2.7204e-25	2.80478e-25	2.92129e-25	3.0944e-25	3.31705e-25	3.53495e-25	3.7551e-25	4.1308e-25	4.86618e-25	6.01469e-25	7.58789e-25	9.66467e-25	1.17783e-24	1.28389e-24	1.2268e-24	1.05002e-24	8.46681e-25	6.92313e-25	5.92964e-25	5.1237e-25	4.32688e-25	3.52465e-25	2.73469e-25	2.07779e-25	1.65273e-25	1.42308e-25	1.3042e-25	1.22537e-25	1.15208e-25	1.09644e-25	1.07123e-25	1.0642e-25	1.06209e-25	1.06305e-25	1.08389e-25	1.13538e-25
	2.76464e-25	2.38659e-25	1.99291e-25	1.67267e-25	1.49945e-25	1.40032e-25	1.28948e-25	1.17942e-25	1.102e-25	1.03987e-25	9.63115e-26	8.76184e-26	8.06434e-26	7.62057e-26	7.27912e-26	6.93744e-26	6.64732e-26	6.47393e-26	6.34345e-26	6.1324e-26	5.84334e-26	5.59156e-26	5.46605e-26	5.43792e-26	5.46395e-26	5.56482e-26	5.69119e-26	5.72962e-26	5.6702e-26	5.59235e-26	5.53446e-26	5.48038e-26	5.43291e-26	5.42038e-26	5.41471e-26	5.33689e-26	5.1958e-26	5.07692e-26	4.99849e-26	4.91911e-26	4.80729e-26	4.67332e-26	4.55948e-26	4.46487e-26	4.36533e-26	4.28701e-26	4.26922e-26	4.29738e-26	4.29351e-26
	2.81901e-25	2.92195e-25	3.07184e-25	3.17749e-25	3.26017e-25	3.42562e-25	3.67943e-25	3.94761e-25	4.19952e-25	4.4452e-25	4.70892e-25	5.04359e-25	5.45824e-25	5.84064e-25	6.10585e-25	6.35953e-25	6.71242e-25	7.08676e-25	7.45207e-25	7.95437e-25	8.59694e-25	9.12295e-25	9.3032e-25	9.17843e-25	8.96631e-25	8.73371e-25	8.3169e-25	7.63264e-25	6.84559e-25	6.10351e-25	5.36156e-25	4.6158e-25	4.00842e-25	3.602e-25	3.31202e-25	3.07551e-25	2.8893e-25	2.72175e-25	2.5519e-25	2.41643e-25	2.34008e-25	2.31074e-25	2.29113e-25	2.23977e-25	2.17503e-25	2.14529e-25	2.14139e-25	2.1292e-25	2.10884e-25
	2.04344e-25	1.92206e-25	1.58833e-25	1.35174e-25	1.31204e-25	1.34155e-25	1.31987e-25	1.22071e-25	1.12238e-25	1.13893e-25	1.29946e-25	1.47522e-25	1.47598e-25	1.29313e-25	1.10674e-25	1.03365e-25	1.05598e-25	1.13457e-25	1.25655e-25	1.43535e-25	1.71423e-25	2.16002e-25	2.84772e-25	3.8392e-25	5.10971e-25	6.34956e-25	6.98745e-25	6.72805e-25	5.83593e-25	4.70076e-25	3.54533e-25	2.54324e-25	1.81807e-25	1.37882e-25	1.14114e-25	9.91773e-26	8.7875e-26	8.06318e-26	7.65989e-26	7.31814e-26	6.89943e-26	6.44925e-26	6.07114e-26	5.79848e-26	5.6168e-26	5.52342e-26	5.47179e-26	5.38658e-26	5.27526e-26
	1.52874e-25	1.53931e-25	1.51491e-25	1.48243e-25	1.49534e-25	1.56445e-25	1.6444e-25	1.66527e-25	1.59747e-25	1.49698e-25	1.45162e-25	1.47838e-25	1.51525e-25	1.52024e-25	1.52242e-25	1.56089e-25	1.63756e-25	1.74158e-25	1.86103e-25	1.97479e-25	2.06871e-25	2.13866e-25	2.17682e-25	2.17999e-25	2.1656e-25	2.15594e-25	2.14321e-25	2.0998e-25	2.02495e-25	1.94246e-25	1.85158e-25	1.74034e-25	1.6426e-25	1.60079e-25	1.60774e-25	1.63526e-25	1.65907e-25	1.65582e-25	1.61899e-25	1.56321e-25	1.50539e-25	1.45759e-25	1.42766e-25	1.40601e-25	1.37199e-25	1.32725e-25	1.28546e-25	1.23967e-25	1.185e-25
	3.74371e-25	3.60361e-25	3.47267e-25	3.38264e-25	3.40432e-25	3.5511e-25	3.73983e-25	3.8404e-25	3.78672e-25	3.65924e-25	3.57186e-25	3.56077e-25	3.70106e-25	4.11115e-25	4.7583e-25	5.51746e-25	6.29588e-25	6.94952e-25	7.35741e-25	7.5855e-25	7.76606e-25	7.81217e-25	7.5163e-25	6.94586e-25	6.32492e-25	5.76575e-25	5.43404e-25	5.45282e-25	5.52801e-25	5.21325e-25	4.49855e-25	3.70644e-25	3.05072e-25	2.57544e-25	2.25383e-25	2.03545e-25	1.86408e-25	1.69335e-25	1.52925e-25	1.39926e-25	1.30662e-25	1.25311e-25	1.24161e-25	1.24976e-25	1.2346e-25	1.18806e-25	1.15258e-25	1.15169e-25	1.15931e-25
	1.36699e-25	1.32673e-25	1.31795e-25	1.31084e-25	1.28023e-25	1.22759e-25	1.17361e-25	1.13761e-25	1.1133e-25	1.0822e-25	1.05076e-25	1.03847e-25	1.0395e-25	1.03652e-25	1.0343e-25	1.04639e-25	1.07282e-25	1.10334e-25	1.12946e-25	1.15804e-25	1.21243e-25	1.32479e-25	1.51712e-25	1.79787e-25	2.20075e-25	2.76842e-25	3.4165e-25	3.85256e-25	3.79958e-25	3.30235e-25	2.65638e-25	2.11937e-25	1.77306e-25	1.54569e-25	1.34937e-25	1.18537e-25	1.07434e-25	9.88992e-26	9.04774e-26	8.29325e-26	7.70527e-26	7.27314e-26	7.01754e-26	6.91084e-26	6.8705e-26	6.91894e-26	7.05023e-26	7.02862e-26	6.72347e-26
	1.99234e-25	1.94616e-25	1.86749e-25	1.78337e-25	1.72982e-25	1.6799e-25	1.60748e-25	1.52691e-25	1.44315e-25	1.35591e-25	1.28443e-25	1.23902e-25	1.2075e-25	1.17424e-25	1.13487e-25	1.09958e-25	1.07138e-25	1.04395e-25	1.02312e-25	1.00527e-25	9.69435e-26	9.16365e-26	8.70969e-26	8.47404e-26	8.40102e-26	8.3657e-26	8.30119e-26	8.23918e-26	8.11771e-26	7.82663e-26	7.47629e-26	7.19388e-26	6.92153e-26	6.65024e-26	6.51458e-26	6.56367e-26	6.61824e-26	6.52697e-26	6.40112e-26	6.34499e-26	6.27249e-26	6.14653e-26	6.05518e-26	6.04721e-26	6.07592e-26	6.08805e-26	6.09596e-26	6.10902e-26	6.08623e-26
	1.22625e-25	1.12141e-25	1.03842e-25	1.0006e-25	9.85062e-26	9.64206e-26	9.33009e-26	9.05837e-26	8.90615e-26	8.75498e-26	8.48204e-26	8.13012e-26	7.80409e-26	7.52157e-26	7.22518e-26	6.87781e-26	6.52237e-26	6.2452e-26	6.04976e-26	5.88049e-26	5.74686e-26	5.66888e-26	5.65055e-26	5.70798e-26	5.81768e-26	5.9908e-26	6.32832e-26	6.79779e-26	7.11456e-26	7.07241e-26	6.78466e-26	6.47775e-26	6.28534e-26	6.18298e-26	6.02221e-26	5.72586e-26	5.36658e-26	5.06797e-26	4.93121e-26	4.91955e-26	4.84143e-26	4.62806e-26	4.42355e-26	4.30073e-26	4.19278e-26	4.0672e-26	3.9277e-26	3.76993e-26	3.64659e-26
	2.72984e-25	2.47565e-25	2.27376e-25	2.20955e-25	2.25622e-25	2.29e-25	2.24991e-25	2.19517e-25	2.18194e-25	2.20684e-25	2.26304e-25	2.33517e-25	2.4157e-25	2.53715e-25	2.71784e-25	2.96955e-25	3.32376e-25	3.77645e-25	4.25847e-25	4.67246e-25	5.02906e-25	5.45843e-25	5.94244e-25	6.23882e-25	6.20149e-25	5.99117e-25	5.81461e-25	5.62676e-25	5.28661e-25	4.7823e-25	4.16943e-25	3.52808e-25	2.98823e-25	2.62642e-25	2.39975e-25	2.22224e-25	2.06436e-25	1.95948e-25	1.89872e-25	1.841e-25	1.81225e-25	1.84465e-25	1.89422e-25	1.89099e-25	1.82418e-25	1.75266e-25	1.71476e-25	1.69154e-25	1.67173e-25
	3.9194e-25	3.28585e-25	2.72161e-25	2.34958e-25	2.13573e-25	2.00325e-25	1.94441e-25	1.96647e-25	2.00658e-25	1.9969e-25	1.97125e-25	1.99405e-25	2.06348e-25	2.15818e-25	2.28878e-25	2.46411e-25	2.66886e-25	2.91069e-25	3.29854e-25	4.03863e-25	5.25286e-25	6.76456e-25	8.06702e-25	8.59691e-25	8.2897e-25	7.83977e-25	8.12125e-25	9.31609e-25	1.09103e-24	1.23316e-24	1.27519e-24	1.1176e-24	8.05654e-25	5.2401e-25	3.66833e-25	2.8963e-25	2.42783e-25	2.13041e-25	1.9306e-25	1.7744e-25	1.65502e-25	1.55922e-25	1.46775e-25	1.37805e-25	1.29687e-25	1.22916e-25	1.17682e-25	1.13906e-25	1.10771e-25
	2.46246e-25	2.47059e-25	2.45739e-25	2.42499e-25	2.4283e-25	2.4684e-25	2.48635e-25	2.4516e-25	2.43854e-25	2.5204e-25	2.62357e-25	2.65857e-25	2.64698e-25	2.61117e-25	2.54043e-25	2.4455e-25	2.33483e-25	2.21701e-25	2.12155e-25	2.08348e-25	2.1375e-25	2.3072e-25	2.58262e-25	2.87916e-25	3.0482e-25	3.03356e-25	2.94733e-25	2.86796e-25	2.71376e-25	2.44758e-25	2.20054e-25	2.08363e-25	2.07497e-25	2.14211e-25	2.30176e-25	2.56039e-25	2.86679e-25	3.04877e-25	2.9075e-25	2.48009e-25	2.00018e-25	1.60798e-25	1.3127e-25	1.11607e-25	1.00311e-25	9.27642e-26	8.66293e-26	8.20834e-26	7.88838e-26
	3.35421e-25	3.05778e-25	2.83904e-25	2.66719e-25	2.54963e-25	2.48895e-25	2.45849e-25	2.45952e-25	2.50302e-25	2.57757e-25	2.6553e-25	2.69395e-25	2.69336e-25	2.6903e-25	2.69737e-25	2.73283e-25	2.80324e-25	2.85996e-25	2.88849e-25	2.9593e-25	3.15553e-25	3.52374e-25	4.03497e-25	4.59084e-25	5.12801e-25	5.62955e-25	6.07932e-25	6.49816e-25	6.92091e-25	7.28674e-25	7.37532e-25	6.91686e-25	5.91664e-25	4.78493e-25	3.92193e-25	3.36285e-25	2.98353e-25	2.72603e-25	2.54638e-25	2.39858e-25	2.26994e-25	2.15171e-25	2.02576e-25	1.88833e-25	1.7584e-25	1.65665e-25	1.58599e-25	1.54019e-25	1.50622e-25
	1.87681e-25	2.60072e-25	3.35536e-25	3.55257e-25	3.1782e-25	2.66383e-25	2.21258e-25	1.79612e-25	1.51387e-25	1.48606e-25	1.61538e-25	1.68196e-25	1.58341e-25	1.40535e-25	1.25913e-25	1.14919e-25	1.04898e-25	9.735e-26	9.38552e-26	9.42031e-26	9.6907e-26	1.00426e-25	1.05536e-25	1.1154e-25	1.14751e-25	1.15142e-25	1.15452e-25	1.14857e-25	1.11771e-25	1.07116e-25	1.0098e-25	9.24574e-26	8.25358e-26	7.32386e-26	6.52292e-26	5.81014e-26	5.1945e-26	4.71742e-26	4.39354e-26	4.20389e-26	4.08071e-26	3.97178e-26	3.86092e-26	3.72888e-26	3.59443e-26	3.50823e-26	3.47169e-26	3.42687e-26	3.36745e-26
	2.04255e-25	1.96055e-25	1.94638e-25	1.85441e-25	1.68983e-25	1.58609e-25	1.60019e-25	1.62744e-25	1.56553e-25	1.46877e-25	1.45106e-25	1.50784e-25	1.52746e-25	1.44647e-25	1.3266e-25	1.25043e-25	1.20591e-25	1.14114e-25	1.05476e-25	9.76389e-26	9.23588e-26	8.96113e-26	8.8138e-26	8.7214e-26	8.75591e-26	8.94914e-26	9.30627e-26	9.8634e-26	1.03806e-25	1.04278e-25	9.94544e-26	9.26258e-26	8.63189e-26	8.03424e-26	7.40707e-26	6.85166e-26	6.43402e-26	6.04246e-26	5.64535e-26	5.35537e-26	5.17409e-26	5.0227e-26	4.96486e-26	5.04836e-26	5.06804e-26	4.87468e-26	4.64164e-26	4.49827e-26	4.35931e-26
[truncated: 88 more columns]

## Sheet: Figure6d
Baseline
Frequency	3	3.25	3.5	3.75	4	4.25	4.5	4.75	5	5.25	5.5	5.75	6	6.25	6.5	6.75	7	7.25	7.5	7.75	8	8.25	8.5	8.75	9	9.25	9.5	9.75	10	10.25	10.5	10.75	11	11.25	11.5	11.75	12	12.25	12.5	12.75	13	13.25	13.5	13.75	14	14.25	14.5	14.75	15
	1.2922e-25	1.25017e-25	1.21223e-25	1.17426e-25	1.13433e-25	1.09644e-25	1.06526e-25	1.04136e-25	1.02063e-25	9.89105e-26	9.49816e-26	9.23094e-26	8.93112e-26	8.39251e-26	7.89277e-26	7.61644e-26	7.41088e-26	7.29511e-26	7.37849e-26	7.59348e-26	7.8604e-26	8.18212e-26	8.5675e-26	8.90032e-26	8.93651e-26	8.6329e-26	8.27057e-26	8.04634e-26	7.85241e-26	7.58427e-26	7.31859e-26	7.13577e-26	7.00338e-26	6.86229e-26	6.74079e-26	6.64924e-26	6.47504e-26	6.19596e-26	5.953e-26	5.79317e-26	5.61475e-26	5.35365e-26	5.07963e-26	4.90662e-26	4.81978e-26	4.7176e-26	4.58715e-26	4.47572e-26	4.38462e-26
	3.35424e-25	3.14274e-25	2.93853e-25	2.6842e-25	2.49256e-25	2.47279e-25	2.57527e-25	2.65739e-25	2.71819e-25	2.95661e-25	3.4677e-25	3.91482e-25	3.87987e-25	3.52654e-25	3.36206e-25	3.53864e-25	3.8733e-25	4.23812e-25	4.62517e-25	5.07756e-25	5.66233e-25	6.38614e-25	7.21899e-25	8.22957e-25	9.50183e-25	1.08109e-24	1.1653e-24	1.18698e-24	1.19197e-24	1.21691e-24	1.21291e-24	1.09405e-24	8.63881e-25	6.20489e-25	4.44016e-25	3.45967e-25	2.95959e-25	2.58894e-25	2.19839e-25	1.82642e-25	1.55088e-25	1.38793e-25	1.29265e-25	1.22295e-25	1.1705e-25	1.13772e-25	1.11927e-25	1.10986e-25	1.09434e-25
	1.63736e-25	2.6548e-25	3.12227e-25	2.98057e-25	2.54564e-25	2.12625e-25	1.85302e-25	1.70577e-25	1.62576e-25	1.5658e-25	1.47396e-25	1.34787e-25	1.2403e-25	1.18213e-25	1.20333e-25	1.32424e-25	1.44356e-25	1.42394e-25	1.30465e-25	1.22416e-25	1.21653e-25	1.24848e-25	1.31399e-25	1.38854e-25	1.41063e-25	1.36882e-25	1.32356e-25	1.3281e-25	1.38461e-25	1.45274e-25	1.47873e-25	1.44273e-25	1.37387e-25	1.31003e-25	1.26618e-25	1.23604e-25	1.20425e-25	1.17267e-25	1.15005e-25	1.12327e-25	1.08706e-25	1.04676e-25	9.91652e-26	9.25418e-26	8.69298e-26	8.23452e-26	7.80008e-26	7.45792e-26	7.23305e-26
	9.25497e-26	8.87101e-26	8.73106e-26	8.84225e-26	8.98608e-26	8.96892e-26	8.79005e-26	8.52563e-26	8.19143e-26	7.81088e-26	7.51623e-26	7.38862e-26	7.23965e-26	6.89768e-26	6.53275e-26	6.33379e-26	6.24562e-26	6.19461e-26	6.20679e-26	6.28187e-26	6.37394e-26	6.4432e-26	6.44599e-26	6.40782e-26	6.38341e-26	6.31688e-26	6.17671e-26	6.02197e-26	5.84873e-26	5.63893e-26	5.44816e-26	5.32034e-26	5.24386e-26	5.1796e-26	5.10062e-26	5.00923e-26	4.89859e-26	4.7629e-26	4.67263e-26	4.68362e-26	4.6568e-26	4.47824e-26	4.30553e-26	4.2514e-26	4.19632e-26	4.07281e-26	3.95882e-26	3.90058e-26	3.88699e-26
	3.21867e-25	2.97638e-25	2.81008e-25	2.60064e-25	2.42724e-25	2.38071e-25	2.42661e-25	2.48345e-25	2.50412e-25	2.49525e-25	2.50788e-25	2.55869e-25	2.59864e-25	2.60729e-25	2.60963e-25	2.59966e-25	2.54517e-25	2.44237e-25	2.33098e-25	2.27925e-25	2.32302e-25	2.42038e-25	2.52953e-25	2.66972e-25	2.87756e-25	3.21568e-25	3.80819e-25	4.72836e-25	5.85227e-25	6.95194e-25	7.80647e-25	8.08096e-25	7.5295e-25	6.44885e-25	5.44009e-25	4.77677e-25	4.29493e-25	3.77794e-25	3.22538e-25	2.70203e-25	2.20996e-25	1.79591e-25	1.52656e-25	1.37991e-25	1.29369e-25	1.23485e-25	1.20221e-25	1.2066e-25	1.23567e-25
	2.13259e-25	1.81634e-25	1.57954e-25	1.42515e-25	1.31456e-25	1.21334e-25	1.14416e-25	1.11786e-25	1.09569e-25	1.05184e-25	1.00071e-25	9.59409e-26	9.29953e-26	9.02077e-26	8.65797e-26	8.25309e-26	7.84417e-26	7.36762e-26	6.93379e-26	6.77511e-26	6.79696e-26	6.72643e-26	6.51641e-26	6.25984e-26	6.06926e-26	6.02184e-26	6.03737e-26	6.01223e-26	5.98586e-26	5.99489e-26	5.97278e-26	5.89183e-26	5.83262e-26	5.85512e-26	5.89117e-26	5.85364e-26	5.7866e-26	5.76181e-26	5.71953e-26	5.60927e-26	5.49657e-26	5.38416e-26	5.23074e-26	5.08741e-26	4.96851e-26	4.82449e-26	4.73077e-26	4.78033e-26	4.80838e-26
	1.61519e-25	1.62053e-25	1.6116e-25	1.58864e-25	1.55297e-25	1.52015e-25	1.49962e-25	1.48449e-25	1.47325e-25	1.47389e-25	1.49454e-25	1.54155e-25	1.60974e-25	1.6875e-25	1.79518e-25	1.97011e-25	2.20071e-25	2.44323e-25	2.69307e-25	2.98672e-25	3.3762e-25	3.94027e-25	4.69663e-25	5.45846e-25	5.95533e-25	6.06838e-25	5.81223e-25	5.2406e-25	4.50119e-25	3.81238e-25	3.26711e-25	2.82205e-25	2.4592e-25	2.17579e-25	1.94111e-25	1.75455e-25	1.63094e-25	1.54236e-25	1.45268e-25	1.37129e-25	1.31702e-25	1.28162e-25	1.25003e-25	1.21302e-25	1.17326e-25	1.14264e-25	1.12035e-25	1.09596e-25	1.0759e-25
	1.35694e-25	1.30106e-25	1.27788e-25	1.28883e-25	1.27961e-25	1.21361e-25	1.13238e-25	1.10609e-25	1.1479e-25	1.2046e-25	1.20774e-25	1.14778e-25	1.08494e-25	1.06194e-25	1.06085e-25	1.05852e-25	1.07195e-25	1.12918e-25	1.23131e-25	1.39353e-25	1.6829e-25	2.17675e-25	3.00541e-25	4.32864e-25	6.04999e-25	7.73818e-25	8.79423e-25	8.68739e-25	7.44286e-25	5.66658e-25	3.9378e-25	2.58265e-25	1.73147e-25	1.28348e-25	1.04691e-25	9.01645e-26	8.00354e-26	7.28516e-26	6.82454e-26	6.58361e-26	6.42488e-26	6.2092e-26	5.93146e-26	5.6311e-26	5.36731e-26	5.24447e-26	5.24476e-26	5.21477e-26	5.12144e-26
	1.35787e-25	1.33779e-25	1.33951e-25	1.34937e-25	1.35059e-25	1.33786e-25	1.32097e-25	1.30897e-25	1.29777e-25	1.27468e-25	1.24018e-25	1.21393e-25	1.20893e-25	1.22039e-25	1.24361e-25	1.27596e-25	1.31163e-25	1.35597e-25	1.41987e-25	1.50787e-25	1.63248e-25	1.78368e-25	1.90646e-25	1.97753e-25	2.01094e-25	1.9945e-25	1.94273e-25	1.90242e-25	1.8674e-25	1.81708e-25	1.75837e-25	1.6872e-25	1.60361e-25	1.52435e-25	1.46423e-25	1.42451e-25	1.3816e-25	1.32628e-25	1.28544e-25	1.26528e-25	1.24052e-25	1.20192e-25	1.16136e-25	1.13017e-25	1.11351e-25	1.109e-25	1.10896e-25	1.10898e-25	1.10561e-25
	2.10959e-25	2.01303e-25	1.94112e-25	1.9053e-25	1.87875e-25	1.84907e-25	1.83472e-25	1.84305e-25	1.85534e-25	1.86184e-25	1.89273e-25	1.99318e-25	2.15475e-25	2.35556e-25	2.64877e-25	3.04033e-25	3.39778e-25	3.6306e-25	3.80118e-25	3.99026e-25	4.18201e-25	4.32026e-25	4.3892e-25	4.36431e-25	4.1989e-25	4.01048e-25	4.00102e-25	4.08294e-25	3.98884e-25	3.64289e-25	3.13536e-25	2.57304e-25	2.06652e-25	1.70485e-25	1.50032e-25	1.41194e-25	1.39882e-25	1.39497e-25	1.32709e-25	1.20179e-25	1.07833e-25	9.87696e-26	9.31055e-26	8.94585e-26	8.56929e-26	8.13869e-26	7.80941e-26	7.70341e-26	7.77644e-26
	1.3094e-25	1.285e-25	1.26033e-25	1.22999e-25	1.19294e-25	1.16003e-25	1.1392e-25	1.12497e-25	1.10592e-25	1.07616e-25	1.04774e-25	1.03389e-25	1.02807e-25	1.02898e-25	1.04714e-25	1.085e-25	1.14285e-25	1.22499e-25	1.34073e-25	1.50459e-25	1.73656e-25	2.05786e-25	2.46109e-25	2.9169e-25	3.33476e-25	3.49759e-25	3.29645e-25	2.90707e-25	2.49621e-25	2.08662e-25	1.72071e-25	1.43515e-25	1.2203e-25	1.07641e-25	9.82288e-26	8.99034e-26	8.23146e-26	7.6322e-26	7.17062e-26	6.86341e-26	6.66788e-26	6.46423e-26	6.28017e-26	6.18058e-26	6.08186e-26	5.92374e-26	5.74996e-26	5.60113e-26	5.50376e-26
	2.21309e-25	2.43603e-25	2.95018e-25	2.97316e-25	2.36673e-25	1.7714e-25	1.54398e-25	1.49124e-25	1.40855e-25	1.28138e-25	1.19589e-25	1.19862e-25	1.20076e-25	1.10428e-25	9.59481e-26	8.66198e-26	8.26971e-26	7.95984e-26	7.65424e-26	7.51574e-26	7.54122e-26	7.54116e-26	7.37975e-26	7.14106e-26	7.00084e-26	6.96656e-26	6.87947e-26	6.64308e-26	6.32662e-26	6.03109e-26	5.75267e-26	5.49051e-26	5.31862e-26	5.23239e-26	5.13006e-26	4.97146e-26	4.81849e-26	4.71578e-26	4.68427e-26	4.74694e-26	4.76782e-26	4.59335e-26	4.33318e-26	4.14685e-26	4.05175e-26	4.02077e-26	4.01292e-26	3.99883e-26	3.99166e-26
	1.01174e-25	9.90762e-26	9.54051e-26	9.23338e-26	9.09196e-26	9.01557e-26	8.82878e-26	8.51128e-26	8.20608e-26	8.02394e-26	8.03566e-26	8.14164e-26	8.03293e-26	7.63623e-26	7.24124e-26	7.05414e-26	6.94477e-26	6.72932e-26	6.51528e-26	6.50941e-26	6.65265e-26	6.75719e-26	6.76354e-26	6.70142e-26	6.66789e-26	6.77622e-26	6.9813e-26	7.13119e-26	7.12084e-26	6.9423e-26	6.74033e-26	6.66573e-26	6.64338e-26	6.53138e-26	6.33685e-26	6.0972e-26	5.8047e-26	5.47828e-26	5.19979e-26	5.05617e-26	4.96885e-26	4.77741e-26	4.52264e-26	4.3351e-26	4.1889e-26	4.02576e-26	3.90542e-26	3.87178e-26	3.86689e-26
	1.6263e-25	1.49302e-25	1.43585e-25	1.4392e-25	1.44261e-25	1.39079e-25	1.31191e-25	1.2729e-25	1.27487e-25	1.27742e-25	1.27066e-25	1.26767e-25	1.27671e-25	1.30288e-25	1.35637e-25	1.44062e-25	1.52923e-25	1.60235e-25	1.71113e-25	1.93157e-25	2.28179e-25	2.73462e-25	3.22915e-25	3.68045e-25	4.05905e-25	4.42751e-25	4.87823e-25	5.38873e-25	5.78144e-25	5.90627e-25	5.67926e-25	5.06225e-25	4.23447e-25	3.48995e-25	2.94475e-25	2.55729e-25	2.25453e-25	1.97479e-25	1.72284e-25	1.55413e-25	1.47268e-25	1.41181e-25	1.32737e-25	1.23695e-25	1.16192e-25	1.10329e-25	1.06362e-25	1.04419e-25	1.03438e-25
	1.91361e-25	1.81732e-25	1.7298e-25	1.66865e-25	1.64529e-25	1.6516e-25	1.67407e-25	1.69715e-25	1.71698e-25	1.7554e-25	1.83786e-25	1.97743e-25	2.18652e-25	2.46211e-25	2.75066e-25	3.01523e-25	3.41583e-25	4.22946e-25	5.39259e-25	6.38926e-25	6.83615e-25	6.88024e-25	6.99226e-25	7.77379e-25	9.55329e-25	1.15867e-24	1.22701e-24	1.07733e-24	7.99575e-25	5.48311e-25	3.95258e-25	3.19782e-25	2.77896e-25	2.45023e-25	2.17543e-25	1.96734e-25	1.80979e-25	1.67871e-25	1.57247e-25	1.48888e-25	1.40711e-25	1.33504e-25	1.29043e-25	1.252e-25	1.19973e-25	1.14813e-25	1.1193e-25	1.11075e-25	1.10377e-25
	2.31285e-25	2.32734e-25	2.34597e-25	2.33638e-25	2.28503e-25	2.24189e-25	2.26286e-25	2.32113e-25	2.35322e-25	2.35164e-25	2.30828e-25	2.1727e-25	1.97212e-25	1.80852e-25	1.69817e-25	1.58555e-25	1.47324e-25	1.41487e-25	1.43267e-25	1.5016e-25	1.582e-25	1.65555e-25	1.732e-25	1.80593e-25	1.85098e-25	1.8736e-25	1.9015e-25	1.92135e-25	1.90678e-25	1.87743e-25	1.85767e-25	1.86112e-25	1.94777e-25	2.17288e-25	2.50139e-25	2.78951e-25	2.78368e-25	2.34859e-25	1.72628e-25	1.26083e-25	1.01343e-25	8.6892e-26	7.68801e-26	7.13885e-26	6.88365e-26	6.64321e-26	6.41527e-26	6.28612e-26	6.17976e-26
	1.63349e-25	1.66011e-25	1.70097e-25	1.74902e-25	1.77843e-25	1.78293e-25	1.78273e-25	1.7787e-25	1.75829e-25	1.72144e-25	1.68562e-25	1.67712e-25	1.70062e-25	1.73254e-25	1.75763e-25	1.77973e-25	1.80014e-25	1.82585e-25	1.88269e-25	1.98699e-25	2.13675e-25	2.34064e-25	2.58944e-25	2.84066e-25	3.11123e-25	3.47369e-25	3.86889e-25	4.0661e-25	3.93058e-25	3.58476e-25	3.22283e-25	2.91297e-25	2.62043e-25	2.33765e-25	2.10681e-25	1.93457e-25	1.80116e-25	1.71575e-25	1.67163e-25	1.62161e-25	1.54e-25	1.42987e-25	1.31085e-25	1.23076e-25	1.20668e-25	1.19669e-25	1.16505e-25	1.11514e-25	1.06521e-25
	1.82305e-25	2.11271e-25	2.32694e-25	2.29594e-25	2.19323e-25	2.15794e-25	2.03372e-25	1.7281e-25	1.4392e-25	1.36348e-25	1.44603e-25	1.51356e-25	1.4963e-25	1.43402e-25	1.35258e-25	1.2422e-25	1.11748e-25	1.01374e-25	9.52466e-26	9.30447e-26	9.32998e-26	9.58872e-26	1.00519e-25	1.05855e-25	1.11801e-25	1.18566e-25	1.25294e-25	1.31266e-25	1.36092e-25	1.38331e-25	1.35117e-25	1.25002e-25	1.10852e-25	9.72592e-26	8.60913e-26	7.64548e-26	6.74812e-26	6.00538e-26	5.56951e-26	5.39744e-26	5.25505e-26	5.03297e-26	4.83011e-26	4.69791e-26	4.57098e-26	4.40063e-26	4.21504e-26	4.08715e-26	4.03106e-26
	1.49961e-25	1.46487e-25	1.44053e-25	1.3931e-25	1.34883e-25	1.34121e-25	1.34688e-25	1.31906e-25	1.26642e-25	1.2482e-25	1.26956e-25	1.25819e-25	1.18358e-25	1.08961e-25	1.0083e-25	9.40058e-26	8.86071e-26	8.50209e-26	8.29819e-26	8.20377e-26	8.18652e-26	8.18899e-26	8.21656e-26	8.31464e-26	8.42183e-26	8.51541e-26	8.66536e-26	8.79677e-26	8.73314e-26	8.4051e-26	7.88155e-26	7.26559e-26	6.62233e-26	6.07725e-26	5.73153e-26	5.50076e-26	5.27871e-26	5.04951e-26	4.87949e-26	4.84766e-26	4.82998e-26	4.66545e-26	4.46838e-26	4.38387e-26	4.33943e-26	4.2396e-26	4.12395e-26	4.06249e-26	4.04146e-26
sham
Frequency	3	3.25	3.5	3.75	4	4.25	4.5	4.75	5	5.25	5.5	5.75	6	6.25	6.5	6.75	7	7.25	7.5	7.75	8	8.25	8.5	8.75	9	9.25	9.5	9.75	10	10.25	10.5	10.75	11	11.25	11.5	11.75	12	12.25	12.5	12.75	13	13.25	13.5	13.75	14	14.25	14.5	14.75	15
	1.37269e-25	1.3187e-25	1.27576e-25	1.24706e-25	1.2141e-25	1.1567e-25	1.08765e-25	1.03156e-25	9.90668e-26	9.5514e-26	9.27135e-26	9.12988e-26	8.98096e-26	8.64589e-26	8.23005e-26	7.90132e-26	7.66806e-26	7.5265e-26	7.49112e-26	7.52118e-26	7.59008e-26	7.73667e-26	7.94766e-26	8.09366e-26	8.1222e-26	8.12961e-26	8.14425e-26	8.10595e-26	7.99112e-26	7.78528e-26	7.52402e-26	7.31766e-26	7.17145e-26	7.02875e-26	6.94774e-26	6.87861e-26	6.64494e-26	6.31167e-26	6.07336e-26	5.92807e-26	5.74552e-26	5.49793e-26	5.29286e-26	5.15478e-26	4.97111e-26	4.74422e-26	4.59788e-26	4.50788e-26	4.38436e-26
	3.52496e-25	3.27636e-25	3.05981e-25	2.76818e-25	2.56319e-25	2.58587e-25	2.7531e-25	2.90169e-25	3.00263e-25	3.16113e-25	3.40498e-25	3.59187e-25	3.59137e-25	3.4657e-25	3.40153e-25	3.52356e-25	3.8243e-25	4.215e-25	4.6411e-25	5.16554e-25	5.84993e-25	6.62265e-25	7.39578e-25	8.21821e-25	9.32066e-25	1.08736e-24	1.24079e-24	1.30874e-24	1.28149e-24	1.21402e-24	1.12738e-24	9.95697e-25	8.10459e-25	6.20509e-25	4.80124e-25	3.89388e-25	3.20417e-25	2.58749e-25	2.06953e-25	1.70022e-25	1.45564e-25	1.29521e-25	1.20002e-25	1.14699e-25	1.11155e-25	1.07953e-25	1.05479e-25	1.04222e-25	1.02964e-25
	1.77474e-25	2.88033e-25	3.34231e-25	3.07417e-25	2.52769e-25	2.10221e-25	1.85639e-25	1.71012e-25	1.61388e-25	1.52262e-25	1.40936e-25	1.30051e-25	1.22906e-25	1.23098e-25	1.34225e-25	1.48582e-25	1.51138e-25	1.4156e-25	1.33233e-25	1.32367e-25	1.34661e-25	1.36674e-25	1.3857e-25	1.39477e-25	1.37217e-25	1.329e-25	1.32367e-25	1.38533e-25	1.44904e-25	1.44193e-25	1.38338e-25	1.33333e-25	1.31803e-25	1.32922e-25	1.34004e-25	1.33456e-25	1.31527e-25	1.27812e-25	1.22686e-25	1.18105e-25	1.14202e-25	1.09356e-25	1.03144e-25	9.69386e-26	9.22784e-26	8.90305e-26	8.56722e-26	8.16576e-26	7.81205e-26
	8.8805e-26	8.43122e-26	8.29563e-26	8.37506e-26	8.45941e-26	8.39877e-26	8.21191e-26	8.0085e-26	7.86368e-26	7.77942e-26	7.70789e-26	7.60614e-26	7.43152e-26	7.15614e-26	6.85481e-26	6.62063e-26	6.45231e-26	6.36282e-26	6.3992e-26	6.52729e-26	6.68344e-26	6.88262e-26	7.12121e-26	7.23598e-26	7.10332e-26	6.86183e-26	6.68379e-26	6.56057e-26	6.41942e-26	6.25194e-26	6.08676e-26	5.91377e-26	5.69694e-26	5.42066e-26	5.14839e-26	4.99873e-26	4.94898e-26	4.87296e-26	4.80557e-26	4.81891e-26	4.76849e-26	4.52607e-26	4.23031e-26	4.06961e-26	4.03514e-26	4.01171e-26	3.99106e-26	4.03945e-26	4.15367e-26
	3.97073e-25	3.63372e-25	3.38398e-25	3.10858e-25	2.8759e-25	2.77543e-25	2.76225e-25	2.75417e-25	2.76633e-25	2.83984e-25	2.92025e-25	2.94569e-25	2.94418e-25	2.97801e-25	3.05862e-25	3.10082e-25	3.03329e-25	2.93501e-25	2.91389e-25	2.96218e-25	3.02015e-25	3.04711e-25	3.05347e-25	3.15688e-25	3.54274e-25	4.30398e-25	5.36463e-25	6.52692e-25	7.47613e-25	7.92041e-25	7.81712e-25	7.26174e-25	6.33372e-25	5.24514e-25	4.30186e-25	3.59258e-25	3.01689e-25	2.51999e-25	2.11411e-25	1.82018e-25	1.61796e-25	1.47002e-25	1.37662e-25	1.32481e-25	1.28888e-25	1.28358e-25	1.31347e-25	1.34036e-25	1.34253e-25
	2.31733e-25	1.92714e-25	1.66598e-25	1.51482e-25	1.42637e-25	1.35001e-25	1.28e-25	1.22642e-25	1.17911e-25	1.12872e-25	1.07468e-25	1.01503e-25	9.54923e-26	9.06882e-26	8.78776e-26	8.68568e-26	8.60042e-26	8.31271e-26	7.81984e-26	7.39638e-26	7.22405e-26	7.12883e-26	6.92083e-26	6.73272e-26	6.71979e-26	6.75957e-26	6.70431e-26	6.59367e-26	6.4769e-26	6.32706e-26	6.16916e-26	6.09725e-26	6.1669e-26	6.29716e-26	6.35665e-26	6.34416e-26	6.30725e-26	6.23248e-26	6.1204e-26	5.98708e-26	5.83541e-26	5.65772e-26	5.43871e-26	5.2103e-26	5.02189e-26	4.8934e-26	4.85833e-26	4.89136e-26	4.85376e-26
	2.15176e-25	2.21231e-25	2.29059e-25	2.33101e-25	2.31393e-25	2.30411e-25	2.37305e-25	2.48371e-25	2.56343e-25	2.63971e-25	2.78193e-25	2.99337e-25	3.2466e-25	3.55643e-25	3.9557e-25	4.43405e-25	4.92629e-25	5.3732e-25	5.78398e-25	6.25075e-25	6.93087e-25	7.8209e-25	8.58667e-25	9.03124e-25	9.46686e-25	1.00566e-24	1.02565e-24	9.51888e-25	8.07073e-25	6.55253e-25	5.32865e-25	4.41397e-25	3.72065e-25	3.19436e-25	2.81942e-25	2.56041e-25	2.35493e-25	2.16789e-25	2.00744e-25	1.89268e-25	1.81117e-25	1.7355e-25	1.67271e-25	1.63321e-25	1.59541e-25	1.54635e-25	1.50074e-25	1.47041e-25	1.45424e-25
	1.41037e-25	1.34633e-25	1.30204e-25	1.26956e-25	1.2352e-25	1.19466e-25	1.14519e-25	1.09842e-25	1.0728e-25	1.072e-25	1.07957e-25	1.07589e-25	1.06008e-25	1.04764e-25	1.05369e-25	1.08258e-25	1.13806e-25	1.23026e-25	1.35117e-25	1.49211e-25	1.69805e-25	2.0084e-25	2.3824e-25	2.83361e-25	3.53154e-25	4.57257e-25	5.77193e-25	6.76497e-25	7.16233e-25	6.69335e-25	5.42705e-25	3.8416e-25	2.51086e-25	1.69195e-25	1.28495e-25	1.08273e-25	9.52529e-26	8.56322e-26	7.95257e-26	7.6298e-26	7.35531e-26	6.95511e-26	6.52144e-26	6.23447e-26	6.12629e-26	6.09118e-26	6.03774e-26	5.93554e-26	5.80467e-26
	1.60197e-25	1.55e-25	1.5088e-25	1.52029e-25	1.55356e-25	1.5598e-25	1.54059e-25	1.52783e-25	1.52072e-25	1.4954e-25	1.45699e-25	1.42748e-25	1.40753e-25	1.38606e-25	1.37031e-25	1.38561e-25	1.44181e-25	1.52399e-25	1.62384e-25	1.73888e-25	1.84583e-25	1.91951e-25	1.9625e-25	1.9906e-25	2.00349e-25	1.98406e-25	1.93266e-25	1.88562e-25	1.8592e-25	1.81735e-25	1.74123e-25	1.66499e-25	1.62226e-25	1.6023e-25	1.5767e-25	1.54033e-25	1.49841e-25	1.4589e-25	1.43478e-25	1.41889e-25	1.39177e-25	1.35006e-25	1.31015e-25	1.28513e-25	1.26006e-25	1.22299e-25	1.19223e-25	1.17243e-25	1.14282e-25
	3.61854e-25	3.38513e-25	3.30707e-25	3.3859e-25	3.50367e-25	3.59893e-25	3.68222e-25	3.7153e-25	3.65321e-25	3.55358e-25	3.50897e-25	3.52932e-25	3.60455e-25	3.80403e-25	4.20874e-25	4.81483e-25	5.52116e-25	6.12656e-25	6.43182e-25	6.42555e-25	6.28045e-25	6.15359e-25	6.02897e-25	5.75949e-25	5.26024e-25	4.6444e-25	4.13625e-25	3.85187e-25	3.7133e-25	3.55351e-25	3.26703e-25	2.8797e-25	2.49209e-25	2.19347e-25	2.01566e-25	1.91628e-25	1.82294e-25	1.7088e-25	1.6008e-25	1.51374e-25	1.43648e-25	1.37781e-25	1.3514e-25	1.34639e-25	1.34659e-25	1.34152e-25	1.32938e-25	1.32172e-25	1.32331e-25
	1.2278e-25	1.19548e-25	1.1757e-25	1.17077e-25	1.16588e-25	1.14619e-25	1.12154e-25	1.10855e-25	1.10254e-25	1.08896e-25	1.06426e-25	1.03897e-25	1.03387e-25	1.0647e-25	1.12362e-25	1.1914e-25	1.2604e-25	1.33018e-25	1.4301e-25	1.64188e-25	2.01931e-25	2.54522e-25	3.16569e-25	3.73883e-25	4.06445e-25	4.01226e-25	3.55533e-25	2.85163e-25	2.21349e-25	1.80835e-25	1.56465e-25	1.3809e-25	1.22347e-25	1.07751e-25	9.50954e-26	8.68662e-26	8.15759e-26	7.63356e-26	7.17225e-26	6.86685e-26	6.62851e-26	6.42008e-26	6.28653e-26	6.24932e-26	6.30663e-26	6.39181e-26	6.38847e-26	6.22836e-26	5.97841e-26
	3.14954e-25	3.19583e-25	3.17779e-25	2.89784e-25	2.55285e-25	2.35077e-25	2.2275e-25	2.06495e-25	1.87017e-25	1.71641e-25	1.64674e-25	1.61696e-25	1.5426e-25	1.41107e-25	1.28378e-25	1.1972e-25	1.13751e-25	1.08422e-25	1.03043e-25	9.85296e-26	9.58203e-26	9.40737e-26	9.26673e-26	9.18082e-26	9.02868e-26	8.72778e-26	8.38446e-26	8.04804e-26	7.6921e-26	7.35525e-26	7.08073e-26	6.8461e-26	6.61247e-26	6.37054e-26	6.17303e-26	6.08365e-26	6.05742e-26	6.05314e-26	6.15743e-26	6.36911e-26	6.50052e-26	6.44869e-26	6.28931e-26	6.09089e-26	5.90195e-26	5.75995e-26	5.59667e-26	5.39545e-26	5.27416e-26
	1.28326e-25	1.23405e-25	1.16711e-25	1.09573e-25	1.05843e-25	1.05697e-25	1.0597e-25	1.04001e-25	9.92619e-26	9.44377e-26	9.25415e-26	9.30586e-26	9.30968e-26	9.01681e-26	8.44005e-26	7.90914e-26	7.68323e-26	7.63063e-26	7.51878e-26	7.3028e-26	7.07551e-26	6.96386e-26	6.97162e-26	6.99993e-26	7.01654e-26	7.01862e-26	7.02652e-26	7.12196e-26	7.2672e-26	7.32506e-26	7.34372e-26	7.43077e-26	7.47856e-26	7.34772e-26	7.05655e-26	6.68723e-26	6.31703e-26	6.01161e-26	5.83903e-26	5.80768e-26	5.72608e-26	5.42196e-26	5.07987e-26	4.95085e-26	4.95508e-26	4.90375e-26	4.78733e-26	4.6725e-26	4.60425e-26
	2.84093e-25	2.65652e-25	2.52398e-25	2.44352e-25	2.35736e-25	2.23702e-25	2.13715e-25	2.09729e-25	2.10413e-25	2.1415e-25	2.18475e-25	2.22482e-25	2.27904e-25	2.32965e-25	2.35337e-25	2.37853e-25	2.44006e-25	2.56472e-25	2.78504e-25	3.0916e-25	3.42891e-25	3.70062e-25	3.79417e-25	3.73396e-25	3.67025e-25	3.66881e-25	3.66323e-25	3.55132e-25	3.30759e-25	3.01284e-25	2.73089e-25	2.45475e-25	2.18026e-25	1.93383e-25	1.75314e-25	1.64011e-25	1.55195e-25	1.47378e-25	1.418e-25	1.37538e-25	1.33564e-25	1.30619e-25	1.2914e-25	1.28029e-25	1.26253e-25	1.23775e-25	1.20767e-25	1.18277e-25	1.17425e-25
	1.93566e-25	1.8487e-25	1.80197e-25	1.77234e-25	1.74948e-25	1.73911e-25	1.7655e-25	1.8418e-25	1.94956e-25	2.05463e-25	2.15517e-25	2.28895e-25	2.48713e-25	2.76651e-25	3.18399e-25	3.82568e-25	4.74847e-25	5.91421e-25	6.94907e-25	7.43676e-25	7.70735e-25	8.39367e-25	9.58652e-25	1.11782e-24	1.28946e-24	1.38075e-24	1.30421e-24	1.08073e-24	8.12496e-25	5.92027e-25	4.47971e-25	3.55408e-25	2.89395e-25	2.4481e-25	2.16293e-25	1.94817e-25	1.76883e-25	1.62849e-25	1.52768e-25	1.4571e-25	1.39668e-25	1.33307e-25	1.27039e-25	1.21438e-25	1.16811e-25	1.14194e-25	1.13832e-25	1.13485e-25	1.11269e-25
	2.81748e-25	2.74752e-25	2.71126e-25	2.70457e-25	2.69355e-25	2.67822e-25	2.68248e-25	2.6923e-25	2.6726e-25	2.61491e-25	2.52293e-25	2.41025e-25	2.30955e-25	2.22785e-25	2.13871e-25	2.05162e-25	2.00982e-25	2.02232e-25	2.0777e-25	2.17224e-25	2.28432e-25	2.37736e-25	2.40915e-25	2.35763e-25	2.27656e-25	2.2259e-25	2.1719e-25	2.07466e-25	1.9745e-25	1.9327e-25	1.99094e-25	2.1589e-25	2.38066e-25	2.54804e-25	2.55394e-25	2.37445e-25	2.10029e-25	1.8262e-25	1.57725e-25	1.35966e-25	1.18094e-25	1.03507e-25	9.23908e-26	8.57646e-26	8.19013e-26	7.79637e-26	7.46126e-26	7.37073e-26	7.41398e-26
	1.88936e-25	1.87271e-25	1.89764e-25	1.95008e-25	2.00692e-25	2.04365e-25	2.03633e-25	1.98974e-25	1.94529e-25	1.92344e-25	1.91466e-25	1.91737e-25	1.92576e-25	1.92897e-25	1.93135e-25	1.94467e-25	1.99348e-25	2.11217e-25	2.31187e-25	2.57834e-25	2.89064e-25	3.24178e-25	3.64334e-25	4.06616e-25	4.47505e-25	4.97015e-25	5.6036e-25	6.06145e-25	5.95821e-25	5.3021e-25	4.37957e-25	3.48389e-25	2.81224e-25	2.39337e-25	2.12625e-25	1.91888e-25	1.75331e-25	1.64483e-25	1.5889e-25	1.54859e-25	1.49184e-25	1.42048e-25	1.34893e-25	1.29228e-25	1.26279e-25	1.24666e-25	1.21723e-25	1.17853e-25	1.14538e-25
	2.05476e-25	2.53311e-25	2.85596e-25	2.84511e-25	2.69244e-25	2.55862e-25	2.34306e-25	1.98778e-25	1.63896e-25	1.43447e-25	1.36648e-25	1.37883e-25	1.41876e-25	1.4056e-25	1.31043e-25	1.20385e-25	1.14331e-25	1.11548e-25	1.10733e-25	1.13022e-25	1.18209e-25	1.25713e-25	1.35991e-25	1.47804e-25	1.58001e-25	1.65578e-25	1.71504e-25	1.76012e-25	1.83015e-25	1.94873e-25	1.99325e-25	1.83568e-25	1.54322e-25	1.26998e-25	1.07735e-25	9.2897e-26	7.86355e-26	6.64588e-26	5.92154e-26	5.63954e-26	5.51487e-26	5.32491e-26	5.06741e-26	4.84858e-26	4.71216e-26	4.63097e-26	4.54391e-26	4.43639e-26	4.37709e-26
	1.36887e-25	1.32612e-25	1.29661e-25	1.2437e-25	1.18957e-25	1.17412e-25	1.18314e-25	1.17236e-25	1.13101e-25	1.09104e-25	1.0817e-25	1.07783e-25	1.02846e-25	9.42367e-26	8.70703e-26	8.30124e-26	8.04491e-26	7.81166e-26	7.60525e-26	7.4961e-26	7.57061e-26	7.81988e-26	8.0926e-26	8.31916e-26	8.52112e-26	8.61525e-26	8.57017e-26	8.47023e-26	8.2796e-26	7.8965e-26	7.34176e-26	6.7355e-26	6.1863e-26	5.72265e-26	5.36688e-26	5.15091e-26	4.99798e-26	4.82863e-26	4.71329e-26	4.6971e-26	4.65912e-26	4.51316e-26	4.33157e-26	4.16993e-26	4.01897e-26	3.91732e-26	3.8905e-26	3.88395e-26	3.86292e-26
[truncated: 88 more columns]

## Sheet: Figure6e-h
Figure 6 e-h	delta power	spatial correlation	frequency mismatch	e-field
	2.9407e-26	0.601844	1	0.122404
	1.45949e-25	0.591221	0	0.10466
	1.85095e-25	0.501274	1.25	0.134962
	2.12609e-26	0.680158	1	0.133283
	1.71282e-25	0.734995	0.25	0.11392
	-2.04083e-26	0.484074	-1	0.125124
	7.40179e-26	0.706234	0.75	0.186129
	4.52682e-25	0.720445	0.25	0.170393
	6.09059e-26	0.46729	1	0.113003
	1.88895e-25	0.646628	0.25	0.143786
	1.13011e-25	0.58641	0.25	0.137956
	1.08316e-26	0.396322	1.75	0.104571
	-1.33856e-26	0.385286	0	0.0864607
	2.87244e-25	0.58065	0	0.0992047
	5.32223e-25	0.726512	-0.5	0.154913
	1.00925e-25	0.652842	-2.25	0.14031
	1.46074e-25	0.56244	-0.75	0.147323
	-1.42472e-25	0.363733	-0.25	0.119896
	1.29183e-26	0.575835	-0.5	0.16844

[truncated: 1 more sheets: Supplementary Figure 3]
